# Supplementary material for: Identification of a Novel hsa_circ_0058058/miR-324-5p Axis and Prognostic/Predictive Molecules for Acute Myeloid Leukemia Outcome by Bioinformatics-Based Analysis
Source: Biology (Basel). 2024 Jun 30;13(7):487. doi: 10.3390/biology13070487 (PMC11273384; doi:10.3390/biology13070487)
Supplement: Supplementary file 1 [file biology-13-00487-s001.zip]

Archive with 1 entries (1 files):
- biology-3025641-Supplementary.xlsx
