# Supplementary material for: Identification of a Novel hsa_circ_0058058/miR-324-5p Axis and Prognostic/Predictive Molecules for Acute Myeloid Leukemia Outcome by Bioinformatics-Based Analysis
Source: Biology (Basel). 2024 Jun 30;13(7):487. doi: 10.3390/biology13070487 (PMC11273384; doi:10.3390/biology13070487)
Supplement: Supplementary file 1 [file biology-13-00487-s001.zip › biology-3025641-Supplementary.xlsx]

## Sheet: results
ENSEMBL	SYMBOL	GENENAME	ENTREZID	ENZYME	PFAM	type_of_gene	chromosome	TF_Family	transcriptionfactor	logFC	AveExpr	t	P.Value	adj.P.Val	B
ENSG00000179097	HTR1F	5-hydroxytryptamine receptor 1F	3355		PF00001	protein_coding	chr3		0	-4.67276	0.945965	-5.05043	6.17474e-06	0.0183509	3.33084
ENSG00000122592	HOXA7	homeobox A7	3204		PF00046	protein_coding	chr7	Homeobox	1	-3.92175	-0.0129991	-3.75076	0.000456907	0.0463337	-0.290447
ENSG00000112299	VNN1	vanin 1	8876	3.5.1.92	PF19018	protein_coding	chr6		0	-3.68716	2.76732	-3.80952	0.000380324	0.0424013	0.0634775
ENSG00000221059	RNU6ATAC6P	RNA, U6atac small nuclear 6, pseudogene	106479545			snRNA	chr3		0	-3.58506	-0.997179	-4.05832	0.000172533	0.0357201	0.377231
ENSG00000148680	HTR7	5-hydroxytryptamine receptor 7	3363		PF00001	protein_coding	chr10		0	-3.30705	-0.751933	-3.72493	0.000495071	0.0463337	-0.37488
ENSG00000073737	DHRS9	dehydrogenase/reductase 9	10170	1.1.-.-	PF00106	protein_coding	chr2		0	-3.18591	2.03513	-3.99635	0.000210497	0.0372949	0.572332
ENSG00000114204	SERPINI2	serpin family I member 2	5276		PF00079	protein_coding	chr3		0	-3.09088	1.40107	-4.34736	6.7152e-05	0.0267704	1.50675
ENSG00000274253	LOC283683	uncharacterized LOC283683	283683			lncRNA	chr15		0	-3.01425	1.4229	-3.71816	0.000505567	0.0463337	-0.193614
ENSG00000174776	WDR49	WD repeat domain 49	151790			protein_coding	chr3		0	-3.0025	2.27671	-4.47639	4.37224e-05	0.0233632	1.94653
ENSG00000137673	MMP7	matrix metallopeptidase 7	4316	3.4.24.23	PF01471	protein_coding	chr11		0	-2.86073	-1.90227	-4.70397	2.03003e-05	0.0187424	1.82116
ENSG00000122641	INHBA	inhibin subunit beta A	3624		PF00019	protein_coding	chr7		0	-2.81653	0.45363	-3.93194	0.000258471	0.0392876	0.315406
ENSG00000255248	MIR100HG	mir-100-let-7a-2-mir-125b-1 cluster host gene	399959			lncRNA	chr11		0	4.58248	0.291566	4.72162	1.91177e-05	0.0183509	2.5968
ENSG00000170439	TMT1B	thiol methyltransferase 1B	196410		PF08241	protein_coding	chr12		0	-2.78271	1.38805	-3.63657	0.000650143	0.0491457	-0.41136
ENSG00000182585	EPGN	epithelial mitogen	255324			protein_coding	chr4		0	-2.54369	1.75623	-3.61879	0.000686529	0.0497075	-0.453313
ENSG00000225000						lncRNA	chr7		0	-2.44914	-0.733152	-3.95606	0.000239381	0.0380902	0.257001
ENSG00000237803	PIRAT1	PU.1 (SPI1) induced regulator of S100A8 and S100A9 alarmin transcription 1	101929559			lncRNA	chr2		0	-2.42835	0.738007	-3.70297	0.000529914	0.0474593	-0.258885
ENSG00000130598	TNNI2	troponin I2, fast skeletal type	7136		PF00992	protein_coding	chr11		0	-2.40613	-0.314003	-3.6676	0.000591018	0.048131	-0.421356
ENSG00000257718	CPNE8-AS1	CPNE8 antisense RNA 1	107984504			lncRNA	chr12		0	-2.38823	-2.4779	-3.73158	0.000484959	0.0463337	-0.54674
ENSG00000267311						lncRNA	chr18		0	-2.36253	-2.00274	-4.00406	0.000205362	0.0372949	0.111976
ENSG00000166428	PLD4	phospholipase D family member 4	122618		PF13918	protein_coding	chr14		0	-2.30872	4.90809	-4.23663	9.66825e-05	0.0297517	1.26817
ENSG00000274134	MIR6774	microRNA 6774	102466732			miRNA	chr16		0	-2.29561	-2.18684	-3.681	0.000567113	0.0475993	-0.596319
ENSG00000129682	FGF13	fibroblast growth factor 13	2258		PF00167	protein_coding	chrX		0	4.29798	-0.796951	4.72128	1.91401e-05	0.0183509	2.40997
ENSG00000134460	IL2RA	interleukin 2 receptor subunit alpha	3559			protein_coding	chr10		0	-2.28864	1.45655	-3.72629	0.000492986	0.0463337	-0.167712
ENSG00000261245						unprocessed_pseudogene	chr16		0	-2.28531	-1.98527	-3.72575	0.000493823	0.0463337	-0.503181
ENSG00000260418						lncRNA	chr6		0	-2.26657	-1.42288	-3.74529	0.00046474	0.0463337	-0.379052
ENSG00000134061	CD180	CD180 molecule	4064		PF00560	protein_coding	chr5		0	-2.2434	5.18606	-5.42796	1.64723e-06	0.016191	5.02753
ENSG00000116711	PLA2G4A	phospholipase A2 group IVA	5321	3.1.1.4	PF01735	protein_coding	chr1		0	-2.20656	3.66194	-4.83332	1.30554e-05	0.0183509	3.08811
ENSG00000264659						lncRNA	chr17		0	-2.11221	0.155608	-3.69891	0.000536603	0.0474593	-0.297315
ENSG00000138722	MMRN1	multimerin 1	22915		PF00386	protein_coding	chr4		0	-2.10598	5.08499	-4.15746	0.000125186	0.0310034	1.02445
ENSG00000136514	RTP4	receptor transporter protein 4	64108		PF13695	protein_coding	chr3		0	-2.10358	1.3696	-5.29907	2.59268e-06	0.016191	4.34576
ENSG00000164100	NDST3	N-deacetylase and N-sulfotransferase 3	9348	2.8.2.-	PF12062	protein_coding	chr4		0	3.93777	0.433658	4.72971	1.85984e-05	0.0183509	2.6221
ENSG00000117266	CDK18	cyclin dependent kinase 18	5129		PF00069	protein_coding	chr1		0	-2.09062	3.12017	-3.88905	0.00029611	0.0406589	0.284082
ENSG00000041353	RAB27B	RAB27B, member RAS oncogene family	5874		PF00071	protein_coding	chr18		0	-2.07221	4.08095	-3.73279	0.000483147	0.0463337	-0.168013
ENSG00000226048						processed_pseudogene	chrX		0	-2.0562	-1.24371	-4.16723	0.000121269	0.030847	0.716019
ENSG00000235888						lncRNA	chr21		0	-2.05317	2.10929	-5.64759	7.56731e-07	0.016191	5.52187
ENSG00000198502	HLA-DRB5	major histocompatibility complex, class II, DR beta 5	3127		PF07654	protein_coding	chr6		0	-2.0387	5.21788	-4.22547	0.000100281	0.0301182	1.22073
ENSG00000139219	COL2A1	collagen type II alpha 1 chain	1280		PF01391	protein_coding	chr12		0	3.5979	-0.379471	3.96098	0.000235659	0.0380902	0.411495
ENSG00000177614	PGBD5	piggyBac transposable element derived 5	79605		PF13843	protein_coding	chr1		0	3.38028	-1.08301	4.07042	0.000165936	0.0357201	0.613363
ENSG00000233038						lncRNA	chr7		0	-2.0248	0.978128	-3.71912	0.000504068	0.0463337	-0.201773
ENSG00000135525	MAP7	microtubule associated protein 7	9053		PF05672	protein_coding	chr6		0	-1.9759	4.47819	-3.87415	0.000310382	0.0409375	0.217372
ENSG00000288597									0	-1.96386	0.572919	-4.15641	0.000125615	0.0310034	0.964725
ENSG00000140678	ITGAX	integrin subunit alpha X	3687		PF01839	protein_coding	chr16		0	-1.95323	6.48419	-4.40432	5.55956e-05	0.0243138	1.7242
ENSG00000151490	PTPRO	protein tyrosine phosphatase receptor type O	5800		PF00102	protein_coding	chr12		0	-1.90512	2.31308	-4.44158	4.91103e-05	0.0235427	1.86753
ENSG00000251429	AIDAP2	AIDA pseudogene 2	646890			transcribed_processed_pseudogene	chr4		0	-1.86254	-0.45545	-3.69887	0.000536679	0.0474593	-0.323964
ENSG00000184489	PTP4A3	protein tyrosine phosphatase 4A3	11156		PF00102	protein_coding	chr8		0	-1.86065	2.93561	-4.96546	8.2862e-06	0.0183509	3.4707
ENSG00000226777	FAM30A	family with sequence similarity 30 member A	9834			lncRNA	chr14		0	-1.85316	6.54442	-3.67811	0.000572199	0.0477049	-0.445115
ENSG00000204287	HLA-DRA	major histocompatibility complex, class II, DR alpha	3122		PF00993	protein_coding	chr6		0	-1.85291	8.47123	-4.19085	0.00011229	0.0307838	1.01045
ENSG00000196126	HLA-DRB1	major histocompatibility complex, class II, DR beta 1	3123		PF07654	protein_coding	chr6		0	-1.83355	6.65122	-4.28314	8.29955e-05	0.0288181	1.34157
ENSG00000231389	HLA-DPA1	major histocompatibility complex, class II, DP alpha 1	3113			protein_coding	chr6		0	-1.81576	6.76507	-3.8484	0.000336618	0.0416819	0.032887
ENSG00000110852	CLEC2B	C-type lectin domain family 2 member B	9976		PF00059	protein_coding	chr12		0	-1.75324	4.49933	-3.93858	0.000253076	0.0387036	0.401321
ENSG00000115295	CLIP4	CAP-Gly domain containing linker protein family member 4	79745		PF12796	protein_coding	chr2		0	-1.75158	3.8968	-4.0121	0.000200143	0.0370649	0.624482
ENSG00000178226	PRSS36	serine protease 36	146547		PF00089	protein_coding	chr16		0	-1.74283	1.08924	-5.29848	2.59804e-06	0.016191	4.33851
ENSG00000132623	ANKEF1	ankyrin repeat and EF-hand domain containing 1	63926		PF12796	protein_coding	chr20		0	-1.72789	0.688378	-4.41854	5.30279e-05	0.0240342	1.71939
ENSG00000185052	SLC24A3	solute carrier family 24 member 3	57419		PF01699	protein_coding	chr20		0	3.36562	2.2033	4.4855	4.24111e-05	0.0233632	2.01952
ENSG00000048052	HDAC9	histone deacetylase 9	9734		PF12203	protein_coding	chr7		0	-1.68653	4.72387	-4.14687	0.00012957	0.0311428	0.997102
ENSG00000142583	SLC2A5	solute carrier family 2 member 5	6518		PF00083	protein_coding	chr1		0	-1.68493	5.05835	-3.70107	0.00053304	0.0474593	-0.311499
ENSG00000019582	CD74	CD74 molecule	972		PF00086	protein_coding	chr5		0	-1.65872	10.1082	-4.32703	7.18186e-05	0.0270232	1.40128
ENSG00000124570	SERPINB6	serpin family B member 6	5269		PF00079	protein_coding	chr6		0	-1.65674	6.377	-4.27039	8.65476e-05	0.0288729	1.30927
ENSG00000111052	LIN7A	lin-7 homolog A, crumbs cell polarity complex component	8825		PF02828	protein_coding	chr12		0	3.25876	2.09588	3.7685	0.000432346	0.0458344	-0.0514572
ENSG00000115841	RMDN2	regulator of microtubule dynamics 2	151393			protein_coding	chr2		0	-1.64619	1.30746	-3.97516	0.000225239	0.0375125	0.503667
ENSG00000180066						lncRNA	chr10		0	-1.64065	0.645574	-3.99473	0.00021159	0.0372949	0.524266
ENSG00000136379	ABHD17C	abhydrolase domain containing 17C, depalmitoylase	58489		PF12146	protein_coding	chr15		0	-1.633	2.6172	-3.84569	0.000339504	0.0416819	0.164064
ENSG00000081189	MEF2C	myocyte enhancer factor 2C	4208		PF12347	protein_coding	chr5	SRF	1	-1.63041	6.51987	-4.5605	3.29762e-05	0.022342	2.21153
ENSG00000171408	PDE7B	phosphodiesterase 7B	27115	3.1.4.17	PF00233	protein_coding	chr6		0	-1.62162	1.10879	-3.63133	0.000660682	0.0491457	-0.42485
ENSG00000014257	ACP3	acid phosphatase 3	55	3.1.3.2	PF00328	protein_coding	chr3		0	-1.61582	3.33265	-3.68521	0.000559797	0.0475787	-0.286525
ENSG00000110002	VWA5A	von Willebrand factor A domain containing 5A	4013		PF08487	protein_coding	chr11		0	-1.60686	2.94165	-4.57715	3.11793e-05	0.022342	2.29002
ENSG00000257539						processed_pseudogene	chr12		0	-1.55567	-1.2279	-3.83377	0.000352468	0.0416819	-0.0541114
ENSG00000109944	JHY	junctional cadherin complex regulator	79864			protein_coding	chr11		0	-1.548	2.06299	-4.46443	4.5506e-05	0.0233632	1.92189
ENSG00000248309	MEF2C-AS1	MEF2C antisense RNA 1	101929423			lncRNA	chr5		0	-1.54298	2.44404	-3.99196	0.000213473	0.0372949	0.571103
ENSG00000273855						lncRNA	chr15		0	-1.53534	0.354513	-4.56739	3.22212e-05	0.022342	2.09721
ENSG00000266305	MIR4518	microRNA 4518	100616405			miRNA	chr16		0	-1.53206	-1.50227	-4.82359	1.34976e-05	0.0183509	2.41572
ENSG00000204257	HLA-DMA	major histocompatibility complex, class II, DM alpha	3108		PF07654	protein_coding	chr6		0	-1.52181	6.04073	-4.23291	9.78675e-05	0.0297517	1.207
ENSG00000245864	MEF2C-AS2	MEF2C antisense RNA 2	109729137			lncRNA	chr5		0	-1.50828	1.82012	-3.88316	0.000301676	0.0406589	0.261906
ENSG00000159228	CBR1	carbonyl reductase 1	873	1.1.1.184	PF00106	protein_coding	chr21		0	-1.50561	2.71731	-3.67248	0.000582212	0.0480576	-0.31145
ENSG00000159618	ADGRG5	adhesion G protein-coupled receptor G5	221188		PF00002	protein_coding	chr16		0	-1.50069	5.69602	-5.1838	3.88164e-06	0.0183509	4.23005
ENSG00000287804						lncRNA	chr6		0	3.23226	-2.3192	3.61812	0.000687944	0.0497075	-0.667259
ENSG00000089820	ARHGAP4	Rho GTPase activating protein 4	393		PF00611	protein_coding	chrX		0	-1.49695	7.19618	-4.17885	0.000116767	0.0307838	1.00556
ENSG00000260685						processed_pseudogene	chr15		0	-1.48986	0.512982	-3.69345	0.000545734	0.0474593	-0.2742
ENSG00000234311						lncRNA	chr10		0	-1.48482	-0.165773	-3.64592	0.000631758	0.0491457	-0.434783
ENSG00000100055	CYTH4	cytohesin 4	27128		PF00169	protein_coding	chr22		0	-1.46943	6.15678	-4.28159	8.34194e-05	0.0288181	1.35256
ENSG00000179583	CIITA	class II major histocompatibility complex transactivator	4261		PF13516	protein_coding	chr16		0	-1.42426	7.45007	-3.67919	0.000570283	0.0477048	-0.487095
ENSG00000269514						lncRNA	chr12		0	-1.41729	0.267031	-4.01119	0.000200729	0.0370649	0.553416
ENSG00000111371	SLC38A1	solute carrier family 38 member 1	81539		PF01490	protein_coding	chr12		0	-1.41272	7.11385	-3.98005	0.000221753	0.0375125	0.405421
ENSG00000171365	CLCN5	chloride voltage-gated channel 5	1184		PF00571	protein_coding	chrX		0	-1.40106	3.75978	-5.01542	6.97141e-06	0.0183509	3.67318
ENSG00000167851	CD300A	CD300a molecule	11314		PF15330	protein_coding	chr17		0	-1.39818	4.88692	-4.79421	1.49253e-05	0.0183509	2.98389
ENSG00000106526	ACTR3C	actin related protein 3C	653857		PF00022	protein_coding	chr7		0	-1.39622	1.36277	-3.93915	0.000252616	0.0387036	0.407636
ENSG00000186074	CD300LF	CD300 molecule like family member f	146722		PF07686	protein_coding	chr17		0	-1.38696	5.06901	-3.71911	0.000504086	0.0463337	-0.260013
ENSG00000224940	PRRT4	proline rich transmembrane protein 4	401399			protein_coding	chr7		0	3.19122	2.69003	4.68536	2.16252e-05	0.0192526	2.63343
ENSG00000188707						protein_coding	chr7		0	-1.37142	3.53368	-4.17855	0.000116883	0.0307838	1.11214
ENSG00000261346						lncRNA	chr16		0	-1.36127	-1.19456	-4.01297	0.00019959	0.0370649	0.391032
ENSG00000123131	PRDX4	peroxiredoxin 4	10549		PF10417	protein_coding	chrX		0	-1.35305	3.83042	-4.06929	0.000166539	0.0357201	0.791286
ENSG00000260101	AFTPH-DT	AFTPH divergent transcript	101927402			lncRNA	chr2		0	-1.34167	1.5735	-4.34509	6.76562e-05	0.0267704	1.55307
ENSG00000256448						lncRNA	chr11		0	-1.33637	0.222525	-4.40989	5.45743e-05	0.0242933	1.65324
ENSG00000250159						lncRNA	chr5		0	-1.32234	1.628	-3.65434	0.000615628	0.0490299	-0.35684
ENSG00000124743	KLHL31	kelch like family member 31	401265		PF00651	protein_coding	chr6		0	-1.30368	-0.711254	-3.63886	0.000645587	0.0491457	-0.477622
ENSG00000137841	PLCB2	phospholipase C beta 2	5330	3.1.4.11		protein_coding	chr15		0	-1.30061	8.00208	-4.35483	6.55124e-05	0.0267704	1.52534
ENSG00000156414	TDRD9	tudor domain containing 9	122402		PF00270	protein_coding	chr14		0	3.17549	2.62649	4.20131	0.000108521	0.0307838	1.17907
ENSG00000112561	TFEB	transcription factor EB	7942		PF11851	protein_coding	chr6	bHLH	1	-1.29578	3.62704	-3.69432	0.000544272	0.0474593	-0.272045
ENSG00000085662	AKR1B1	aldo-keto reductase family 1 member B	231	1.1.1.21	PF00248	protein_coding	chr7		0	-1.26868	4.46267	-4.32164	7.31079e-05	0.0270232	1.524
ENSG00000089127	OAS1	2'-5'-oligoadenylate synthetase 1	4938		PF01909	protein_coding	chr12		0	-1.25176	3.7967	-3.73494	0.000479935	0.0463337	-0.16587
ENSG00000261371	PECAM1	platelet and endothelial cell adhesion molecule 1	5175		PF13895	protein_coding	chr17		0	-1.24322	7.74141	-3.92392	0.000265141	0.0395775	0.218705
ENSG00000164124	TMEM144	transmembrane protein 144	55314		PF07857	protein_coding	chr4		0	-1.24035	3.12186	-4.30636	7.68854e-05	0.0277768	1.48768
ENSG00000180817	PPA1	inorganic pyrophosphatase 1	5464	3.6.1.1	PF00719	protein_coding	chr10		0	-1.22109	5.98473	-3.99127	0.000213943	0.0372949	0.480474
ENSG00000263465	SRSF8	serine and arginine rich splicing factor 8	10929		PF00076	protein_coding	chr11		0	-1.20322	5.05959	-3.88308	0.000301745	0.0406589	0.205646
ENSG00000268355						lncRNA	chr19		0	-1.20169	-0.258484	-3.83297	0.000353354	0.0416819	0.0534891
ENSG00000109854	HTATIP2	HIV-1 Tat interactive protein 2	10553		PF13460	protein_coding	chr11		0	-1.15853	3.51123	-4.1756	0.00011801	0.0307838	1.10378
ENSG00000145860	RNF145	ring finger protein 145	153830		PF13639	protein_coding	chr5		0	-1.15254	5.43362	-4.32822	7.15374e-05	0.0270232	1.51837
ENSG00000178104	PDE4DIP	phosphodiesterase 4D interacting protein	9659		PF07989	protein_coding	chr1		0	-1.13125	3.97905	-4.18213	0.000115527	0.0307838	1.11652
ENSG00000111335	OAS2	2'-5'-oligoadenylate synthetase 2	4939		PF01909	protein_coding	chr12		0	-1.12509	5.36054	-3.69355	0.000545568	0.0474593	-0.359488
ENSG00000181908	LINC02724	long intergenic non-protein coding RNA 2724	100996455			lncRNA	chr11		0	-1.12435	1.33914	-3.83517	0.000350924	0.0416819	0.124817
ENSG00000177191	B3GNT8	UDP-GlcNAc:betaGal beta-1,3-N-acetylglucosaminyltransferase 8	374907		PF01762	protein_coding	chr19		0	-1.11764	2.59815	-4.11126	0.000145427	0.0332587	0.911375
ENSG00000095209	TMEM38B	transmembrane protein 38B	55151		PF05197	protein_coding	chr9		0	-1.10682	3.77324	-4.19241	0.00011172	0.0307838	1.15093
ENSG00000134470	IL15RA	interleukin 15 receptor subunit alpha	3601			protein_coding	chr10		0	-1.10087	3.12596	-3.65201	0.000620042	0.0491457	-0.375713
ENSG00000171813	PWWP2B	PWWP domain containing 2B	170394		PF00855	protein_coding	chr10		0	-1.09589	3.81987	-4.74525	1.764e-05	0.0183509	2.82559
ENSG00000256235	SMIM3	small integral membrane protein 3	85027		PF17307	protein_coding	chr5		0	-1.08139	5.82415	-3.95007	0.000243996	0.0382536	0.365334
ENSG00000035403	VCL	vinculin	7414		PF01044	protein_coding	chr10		0	-1.05323	7.40116	-4.46747	4.50458e-05	0.0233632	1.89053
ENSG00000086570	FAT2	FAT atypical cadherin 2	2196		PF02210	protein_coding	chr5		0	0.937141	2.33754	3.5806	0.000771398	0.0525393	-0.561689
ENSG00000044459	CNTLN	centlein	54875			protein_coding	chr9		0	-1.03959	4.50732	-3.62514	0.000673314	0.049343	-0.501282
ENSG00000188522	FAM83G	family with sequence similarity 83 member G	644815		PF07894	protein_coding	chr17		0	-1.0363	2.58083	-3.73406	0.000481251	0.0463337	-0.143572
ENSG00000164715	LMTK2	lemur tyrosine kinase 2	22853		PF07714	protein_coding	chr7		0	0.469002	4.87175	3.57581	0.000782722	0.0525522	-0.686797
ENSG00000125827	TMX4	thioredoxin related transmembrane protein 4	56255		PF00085	protein_coding	chr20		0	0.65757	6.94134	3.57155	0.000792917	0.0528498	-0.786571
ENSG00000147434	CHRNA6	cholinergic receptor nicotinic alpha 6 subunit	8973		PF02932	protein_coding	chr8		0	3.15569	-1.54609	3.89192	0.000293432	0.0406589	0.112462
ENSG00000005381	MPO	myeloperoxidase	4353	1.11.1.7	PF03098	protein_coding	chr17		0	2.88837	11.1254	3.55718	0.000828289	0.0537698	-0.914741
ENSG00000198429	ZNF69	zinc finger protein 69	7620		PF01352	protein_coding	chr19	zf-C2H2	1	0.541937	4.59049	3.55392	0.000836535	0.0538841	-0.728145
ENSG00000166535	A2ML1	alpha-2-macroglobulin like 1	144568		PF07677	protein_coding	chr12		0	-1.0334	0.565373	-3.64989	0.000624099	0.0491457	-0.379484
ENSG00000163512	AZI2	5-azacytidine induced 2	64343		PF12845	protein_coding	chr3		0	0.620159	4.48411	3.54904	0.000849009	0.0544064	-0.736297
ENSG00000140538	NTRK3	neurotrophic receptor tyrosine kinase 3	4916	2.7.10.1	PF07679	protein_coding	chr15		0	2.6819	-1.28822	3.54337	0.000863701	0.0545725	-0.729123
ENSG00000287430						lncRNA	chr20		0	3.14179	-0.654267	4.42064	5.26584e-05	0.0240342	1.63979
ENSG00000100060	MFNG	MFNG O-fucosylpeptide 3-beta-N-acetylglucosaminyltransferase	4242	2.4.1.222	PF02434	protein_coding	chr22		0	-1.02708	6.05398	-4.48641	4.22821e-05	0.0233632	1.98696
ENSG00000186994	KANK3	KN motif and ankyrin repeat domains 3	256949		PF13857	protein_coding	chr19		0	1.09156	-0.111239	3.54238	0.000866306	0.0545725	-0.663624
ENSG00000111642	CHD4	chromodomain helicase DNA binding protein 4	1108		PF00385	protein_coding	chr12		0	0.376909	4.99354	3.52901	0.000902068	0.0553861	-0.816595
ENSG00000174951	FUT1	fucosyltransferase 1 (H blood group)	2523	2.4.1.69	PF01531	protein_coding	chr19		0	1.66037	0.0250859	3.52409	0.000915567	0.0555254	-0.706825
ENSG00000204188	GGNBP1	gametogenetin binding protein 1 (pseudogene)	449520			transcribed_unitary_pseudogene	chr6		0	-1.0209	0.415422	-4.37359	6.1564e-05	0.0264598	1.57522
ENSG00000102539	MLNR	motilin receptor	2862		PF00001	protein_coding	chr13		0	1.25268	-0.0800634	3.52206	0.000921189	0.0555254	-0.711813
ENSG00000005844	ITGAL	integrin subunit alpha L	3683		PF01839	protein_coding	chr16		0	-1.01359	7.55504	-3.82528	0.00036199	0.0421668	-0.0673434
ENSG00000204054	LOC124900275	extensin-like	124900275			lncRNA	chr9		0	-1.00339	4.91484	-3.87786	0.000306765	0.0406757	0.196389
ENSG00000129667	RHBDF2	rhomboid 5 homolog 2	79651		PF01694	protein_coding	chr17		0	-0.991699	5.57169	-3.66085	0.000603418	0.0485226	-0.464922
ENSG00000163660	CCNL1	cyclin L1	57018		PF02984	protein_coding	chr3		0	0.557921	8.65638	3.51935	0.000928783	0.0555254	-0.980295
ENSG00000103160	HSDL1	hydroxysteroid dehydrogenase like 1	83693		PF00106	protein_coding	chr16		0	0.605188	4.45622	3.51706	0.000935202	0.0555254	-0.822773
ENSG00000163751	CPA3	carboxypeptidase A3	1359	3.4.17.1	PF02244	protein_coding	chr3		0	3.01225	5.8899	4.42503	5.18944e-05	0.0240342	1.77905
ENSG00000064201	TSPAN32	tetraspanin 32	10077		PF00335	protein_coding	chr11		0	-0.980983	6.52545	-4.27955	8.3979e-05	0.0288181	1.32893
ENSG00000132182	NUP210	nucleoporin 210	23225		PF02368	protein_coding	chr3		0	-0.973397	8.76737	-4.93665	9.15229e-06	0.0183509	3.37101
ENSG00000145241	CENPC	centromere protein C	1060		PF15622	protein_coding	chr4		0	0.392294	6.06456	3.51695	0.000935521	0.0555254	-0.904515
ENSG00000232675						lncRNA	chr20		0	2.9918	-2.03307	4.53111	3.63998e-05	0.0233632	1.69922
ENSG00000141469	SLC14A1	solute carrier family 14 member 1 (Kidd blood group)	6563		PF03253	protein_coding	chr18		0	1.53581	3.00236	3.51186	0.000949987	0.0555558	-0.766852
ENSG00000188157	AGRN	agrin	375790		PF00008	protein_coding	chr1		0	1.83991	4.83457	3.50666	0.000965017	0.0558142	-0.882768
ENSG00000103742	IGDCC4	immunoglobulin superfamily DCC subclass member 4	57722		PF00041	protein_coding	chr15		0	2.92084	-0.502401	3.99737	0.000209807	0.0372949	0.502316
ENSG00000136158	SPRY2	sprouty RTK signaling antagonist 2	10253		PF05210	protein_coding	chr13		0	1.31335	4.35917	3.50353	0.000974161	0.0561299	-0.857007
ENSG00000151067	CACNA1C	calcium voltage-gated channel subunit alpha1 C	775		PF08763	protein_coding	chr12		0	1.43874	2.79784	3.49528	0.000998635	0.0569348	-0.803225
ENSG00000165997	ARL5B	ADP ribosylation factor like GTPase 5B	221079		PF00025	protein_coding	chr10		0	0.629383	5.95009	3.49337	0.0010044	0.0569348	-0.967969
ENSG00000168671	UGT3A2	UDP glycosyltransferase family 3 member A2	167127		PF00201	protein_coding	chr5		0	3.6794	0.979746	3.49265	0.00100658	0.0569348	-0.784793
ENSG00000204172	AGAP9	ArfGAP with GTPase domain, ankyrin repeat and PH domain 9	642517		PF01412	protein_coding	chr10		0	1.50212	3.94124	3.4923	0.00100764	0.0569348	-0.871747
ENSG00000127578	WFIKKN1	WAP, follistatin/kazal, immunoglobulin, kunitz and netrin domain containing 1	117166		PF13927	protein_coding	chr16		0	0.89854	1.37072	3.49168	0.00100952	0.0569348	-0.785058
ENSG00000179119	SPTY2D1	SPT2 chromatin protein domain containing 1	144108		PF08243	protein_coding	chr11		0	0.414516	5.20853	3.48688	0.00102419	0.0572789	-0.947868
ENSG00000160161	CILP2	cartilage intermediate layer protein 2	148113		PF13927	protein_coding	chr19		0	1.91193	1.0502	3.48466	0.00103103	0.057498	-0.803308
ENSG00000163376	KBTBD8	kelch repeat and BTB domain containing 8	84541		PF07707	protein_coding	chr3		0	-0.972927	2.58471	-4.12705	0.000138178	0.0322507	0.958519
ENSG00000102531	FNDC3A	fibronectin type III domain containing 3A	22862		PF00041	protein_coding	chr13		0	0.35831	6.94698	3.48119	0.00104184	0.0577133	-1.03898
ENSG00000248385	TARM1	T cell-interacting, activating receptor on myeloid cells 1	441864			protein_coding	chr19		0	2.6457	-1.32715	3.4798	0.00104619	0.0578255	-0.865418
ENSG00000139880	CDH24	cadherin 24	64403		PF01049	protein_coding	chr14		0	1.35522	2.82522	3.47653	0.00105653	0.0580113	-0.852175
ENSG00000125952	MAX	MYC associated factor X	4149		PF00010	protein_coding	chr14	bHLH	1	0.48157	6.81638	3.47255	0.0010692	0.0581365	-1.05536
ENSG00000001167	NFYA	nuclear transcription factor Y subunit alpha	4800		PF02045	protein_coding	chr6	NF-YA	1	0.347779	6.12439	3.46346	0.00109873	0.0582555	-1.05653
ENSG00000198380	GFPT1	glutamine--fructose-6-phosphate transaminase 1	2673	2.6.1.16	PF01380	protein_coding	chr2		0	0.316283	5.81008	3.46263	0.00110147	0.0582555	-1.04299
ENSG00000160471	COX6B2	cytochrome c oxidase subunit 6B2	125965	1.9.3.1	PF02297	protein_coding	chr19		0	1.20611	-1.41792	3.46089	0.00110722	0.0582555	-0.935932
ENSG00000157227	MMP14	matrix metallopeptidase 14	4323	3.4.24.80	PF01471	protein_coding	chr14		0	2.23394	2.59025	3.46002	0.00111011	0.0582587	-0.895674
ENSG00000134602	STK26	serine/threonine kinase 26	51765		PF00069	protein_coding	chrX		0	0.610549	7.17749	3.45768	0.00111792	0.0583864	-1.11069
ENSG00000008056	SYN1	synapsin I	6853		PF02078	protein_coding	chrX		0	1.18216	-0.575106	3.44273	0.001169	0.059715	-0.92635
ENSG00000173531	MST1	macrophage stimulating 1	4485		PF00024	protein_coding	chr3		0	1.39909	2.9474	3.43904	0.00118195	0.0599238	-0.961494
ENSG00000135049	AGTPBP1	ATP/GTP binding carboxypeptidase 1	23287		PF18027	protein_coding	chr9		0	0.665417	6.73346	3.43805	0.00118545	0.0599412	-1.14993
ENSG00000173320	STOX2	storkhead box 2	56977		PF10264	protein_coding	chr4		0	2.89118	0.594669	4.63848	2.5348e-05	0.0210625	2.40715
ENSG00000138674	SEC31A	SEC31 homolog A, COPII coat complex component	22872		PF12931	protein_coding	chr4		0	0.284963	7.85222	3.42673	0.00122613	0.0610077	-1.21555
ENSG00000113396	SLC27A6	solute carrier family 27 member 6	28965		PF13193	protein_coding	chr5		0	1.735	-1.14043	3.41522	0.00126886	0.0617778	-1.01088
ENSG00000019991	HGF	hepatocyte growth factor	3082		PF00051	protein_coding	chr7		0	2.79447	6.22029	4.05934	0.000171966	0.0357201	0.650267
ENSG00000179447	SLC24A3-AS1	SLC24A3 antisense RNA 1	100130264			lncRNA	chr20		0	2.78111	0.61201	3.89268	0.000292725	0.0406589	0.280784
ENSG00000223764	LINC02593	long intergenic non-protein coding RNA 2593	100130417			lncRNA	chr1		0	2.73614	1.96557	4.04432	0.000180479	0.0358907	0.723189
ENSG00000106976	DNM1	dynamin 1	1759	3.6.5.5	PF00350	protein_coding	chr9		0	1.57769	5.64733	3.41222	0.00128026	0.06216	-1.17641
ENSG00000105443	CYTH2	cytohesin 2	9266		PF00169	protein_coding	chr19		0	0.520173	5.73613	3.40913	0.00129206	0.06216	-1.18606
ENSG00000008853	RHOBTB2	Rho related BTB domain containing 2	23221		PF00071	protein_coding	chr8		0	-0.961119	3.60374	-4.95154	8.694e-06	0.0183509	3.46519
ENSG00000102471	NDFIP2	Nedd4 family interacting protein 2	54602			protein_coding	chr13		0	1.73937	1.85591	3.40685	0.00130083	0.06216	-1.01403
ENSG00000117009	KMO	kynurenine 3-monooxygenase	8564	1.14.13.9	PF01494	protein_coding	chr1		0	-0.951782	2.01456	-3.78197	0.000414555	0.0445681	-0.0116734
ENSG00000205022	PABPN1L	PABPN1 like, cytoplasmic	390748		PF00076	protein_coding	chr16		0	1.17624	-0.279021	3.40583	0.00130479	0.06216	-1.00756
ENSG00000104833	TUBB4A	tubulin beta 4A class IVa	10382		PF00091	protein_coding	chr19		0	2.30998	-0.356916	3.39843	0.00133375	0.062777	-1.02989
ENSG00000207308	RNU6-878P	RNA, U6 small nuclear 878, pseudogene	106479954			snRNA	chr11		0	-0.94186	1.36924	-3.75031	0.000457543	0.0463337	-0.102561
ENSG00000272636	DOC2B	double C2 domain beta	8447		PF00168	protein_coding	chr17		0	2.70239	1.03365	3.80752	0.000382714	0.0424013	0.0577069
ENSG00000280739	EIF1B-AS1	EIF1B antisense RNA 1	440952			lncRNA	chr3		0	-0.930234	3.36932	-3.69076	0.000550296	0.0474664	-0.276009
ENSG00000130762	ARHGEF16	Rho guanine nucleotide exchange factor 16	27237		PF14604	protein_coding	chr1		0	1.54034	-0.735814	3.39171	0.0013606	0.0635152	-1.05632
ENSG00000144649	GASK1A	golgi associated kinase 1A	729085		PF15051	protein_coding	chr3		0	2.68526	-0.843394	3.95339	0.000241425	0.0380902	0.359761
ENSG00000128487	SPECC1	sperm antigen with calponin homology and coiled-coil domains 1	92521		PF00307	protein_coding	chr17		0	-0.926893	6.45087	-4.12648	0.000138432	0.0322507	0.862956
ENSG00000188677	PARVB	parvin beta	29780		PF00307	protein_coding	chr22		0	-0.906718	5.17565	-3.83905	0.000346668	0.0416819	0.0686003
ENSG00000102760	RGCC	regulator of cell cycle	28984		PF15151	protein_coding	chr13		0	1.28388	4.60058	3.38865	0.00137298	0.0638845	-1.1884
ENSG00000102287	GABRE	gamma-aminobutyric acid type A receptor subunit epsilon	2564		PF02931	protein_coding	chrX		0	4.23153	0.5823	3.38618	0.00138309	0.0640848	-1.05553
ENSG00000156256	USP16	ubiquitin specific peptidase 16	10600		PF02148	protein_coding	chr21		0	0.305653	6.03536	3.3777	0.00141824	0.064959	-1.28509
ENSG00000151014	NOCT	nocturnin	25819		PF03372	protein_coding	chr4		0	0.679138	5.07277	3.37613	0.00142483	0.0650475	-1.2439
ENSG00000197444	OGDHL	oxoglutarate dehydrogenase L	55753	1.2.4.2	PF16078	protein_coding	chr10		0	2.92781	-1.49252	3.37491	0.00142996	0.0650475	-1.13228
ENSG00000132975	GPR12	G protein-coupled receptor 12	2835		PF00001	protein_coding	chr13		0	2.55235	-1.31941	3.374	0.0014338	0.0651004	-1.13025
ENSG00000119121	TRPM6	transient receptor potential cation channel subfamily M member 6	140803		PF16519	protein_coding	chr9		0	2.44751	-1.25318	3.36929	0.00145393	0.0654811	-1.1341
ENSG00000167202	TBC1D2B	TBC1 domain family member 2B	23102		PF00566	protein_coding	chr15		0	0.543825	6.97018	3.36898	0.00145525	0.0654811	-1.34898
ENSG00000136404	TM6SF1	transmembrane 6 superfamily member 1	53346			protein_coding	chr15		0	1.56153	1.32408	3.36518	0.00147168	0.0659819	-1.11077
ENSG00000149516	MS4A3	membrane spanning 4-domains A3	932		PF04103	protein_coding	chr11		0	2.27833	5.35835	3.36342	0.00147933	0.0659981	-1.2997
ENSG00000167419	LPO	lactoperoxidase	4025	1.11.1.7	PF03098	protein_coding	chr17		0	2.67361	4.55755	3.8581	0.000326489	0.0416819	0.123864
ENSG00000092871	RFFL	ring finger and FYVE like domain containing E3 ubiquitin protein ligase	117584			protein_coding	chr17		0	0.289367	5.05972	3.36086	0.00149054	0.0659981	-1.2775
ENSG00000121410	A1BG	alpha-1-B glycoprotein	1		PF13895	protein_coding	chr19		0	0.932958	1.40862	3.35851	0.00150092	0.0659981	-1.12757
ENSG00000184350	MRGPRE	MAS related GPR family member E	116534		PF00001	protein_coding	chr11		0	1.83893	-2.05857	3.35735	0.00150605	0.0660966	-1.22096
ENSG00000273559	CWC25	CWC25 spliceosome associated protein homolog	54883		PF10197	protein_coding	chr17		0	0.386749	5.70509	3.35153	0.00153211	0.0666161	-1.33961
ENSG00000167971	CASKIN1	CASK interacting protein 1	57524		PF16907	protein_coding	chr16		0	1.2822	-0.673566	3.35097	0.00153466	0.0666161	-1.15011
ENSG00000178409	BEND3	BEN domain containing 3	57673		PF10523	protein_coding	chr6		0	0.588628	2.85248	3.35026	0.00153784	0.0666161	-1.18154
ENSG00000119979	DENND10	DENN domain containing 10	404636		PF08616	protein_coding	chr10		0	0.981319	5.49979	3.34073	0.0015816	0.0669373	-1.36723
ENSG00000090520	DNAJB11	DnaJ heat shock protein family (Hsp40) member B11	51726		PF00226	protein_coding	chr3		0	0.464585	5.34174	3.33935	0.00158804	0.0670961	-1.35531
ENSG00000041880	PARP3	poly(ADP-ribose) polymerase family member 3	10039	2.4.2.30	PF05406	protein_coding	chr3		0	-0.905782	3.0966	-4.02105	0.000194481	0.0370649	0.656928
ENSG00000163110	PDLIM5	PDZ and LIM domain 5	10611		PF15936	protein_coding	chr4		0	-0.896542	5.23649	-3.62247	0.000678842	0.04948	-0.546997
ENSG00000213445	SIPA1	signal-induced proliferation-associated 1	6494		PF02145	protein_coding	chr11		0	-0.862195	7.05505	-4.32909	7.1331e-05	0.0270232	1.46494
ENSG00000144724	PTPRG	protein tyrosine phosphatase receptor type G	5793		PF00041	protein_coding	chr3		0	2.66206	0.368598	3.73159	0.000484951	0.0463337	-0.158791
ENSG00000158292	GPR153	G protein-coupled receptor 153	387509		PF00001	protein_coding	chr1		0	2.0592	2.23361	3.3303	0.00163085	0.068211	-1.22501
ENSG00000087245	MMP2	matrix metallopeptidase 2	4313	3.4.24.24	PF00045	protein_coding	chr16		0	2.39661	4.35901	3.32877	0.00163819	0.0682888	-1.33844
ENSG00000124215	CDH26	cadherin 26	60437			protein_coding	chr20		0	0.963671	2.7325	3.32745	0.00164452	0.0683024	-1.23796
ENSG00000149269	PAK1	p21 (RAC1) activated kinase 1	5058	2.7.11.1	PF00069	protein_coding	chr11		0	-0.859836	6.52338	-3.63261	0.000658088	0.0491457	-0.587239
ENSG00000196358	NTNG2	netrin G2	84628		PF00053	protein_coding	chr9		0	2.57094	5.77008	4.24165	9.51075e-05	0.0296355	1.22098
ENSG00000166866	MYO1A	myosin IA	4640		PF00612	protein_coding	chr12		0	1.01248	-1.02113	3.326	0.00165155	0.0683024	-1.22088
ENSG00000196470	SIAH1	siah E3 ubiquitin protein ligase 1	6477	6.3.2.19	PF03145	protein_coding	chr16		0	0.433283	4.60377	3.32452	0.00165872	0.0683024	-1.34368
ENSG00000050628	PTGER3	prostaglandin E receptor 3	5733		PF00001	protein_coding	chr1		0	2.53018	-0.204549	3.32093	0.00167631	0.0686158	-1.219
ENSG00000130962	PRRG1	proline rich and Gla domain 1	5638		PF00594	protein_coding	chrX		0	2.58276	-0.670412	3.31845	0.00168854	0.0688903	-1.23685
ENSG00000235996						lncRNA	chr20		0	2.5449	-2.80291	3.80858	0.000381445	0.0424013	-0.27099
ENSG00000111058	ACSS3	acyl-CoA synthetase short chain family member 3	79611	6.2.1.17	PF00501	protein_coding	chr12		0	2.54033	-0.396744	4.17173	0.000119508	0.0307838	0.972235
ENSG00000246100						lncRNA	chr11		0	2.50301	-1.01529	3.80938	0.000380496	0.0424013	-0.0623111
ENSG00000076706	MCAM	melanoma cell adhesion molecule	4162		PF00047	protein_coding	chr11		0	1.32001	0.827002	3.31075	0.00172706	0.0698897	-1.24349
ENSG00000165195	PIGA	phosphatidylinositol glycan anchor biosynthesis class A	5277	2.4.1.198	PF00534	protein_coding	chrX		0	0.335489	4.25325	3.30914	0.00173519	0.0699914	-1.36203
ENSG00000066777	ARFGEF1	ADP ribosylation factor guanine nucleotide exchange factor 1	10565		PF09324	protein_coding	chr8		0	0.455879	7.57258	3.30692	0.00174651	0.0703343	-1.53411
ENSG00000155966	AFF2	ALF transcription elongation factor 2	2334		PF18875	protein_coding	chrX	AF-4	1	2.43733	5.03838	3.92731	0.000262307	0.0393986	0.304151
ENSG00000133317	LGALS12	galectin 12	85329		PF00337	protein_coding	chr11		0	2.21388	3.12142	3.30172	0.00177326	0.0706026	-1.33216
ENSG00000172986	GXYLT2	glucoside xylosyltransferase 2	727936	2.4.2.-	PF01501	protein_coding	chr3		0	2.4068	-0.071319	3.80046	0.000391267	0.0427785	0.00823976
ENSG00000254186						lncRNA	chr5		0	2.39482	-0.949588	3.72109	0.000500998	0.0463337	-0.248982
ENSG00000154734	ADAMTS1	ADAM metallopeptidase with thrombospondin type 1 motif 1	9510		PF01421	protein_coding	chr21		0	2.36323	0.45487	3.30123	0.00177583	0.0706026	-1.26493
ENSG00000005187	ACSM3	acyl-CoA synthetase medium chain family member 3	6296	6.2.1.2	PF13193	protein_coding	chr16		0	1.33131	5.62845	3.29552	0.00180569	0.071448	-1.49791
ENSG00000128591	FLNC	filamin C	2318		PF00307	protein_coding	chr7		0	2.35538	-0.488052	3.8433	0.000342061	0.0416819	0.086204
ENSG00000153914	SREK1	splicing regulatory glutamic acid and lysine rich protein 1	140890		PF00076	protein_coding	chr5		0	0.353458	7.89222	3.29194	0.00182468	0.0715368	-1.58215
ENSG00000187634	SAMD11	sterile alpha motif domain containing 11	148398		PF07647	protein_coding	chr1	SAND	1	2.34749	1.52596	4.27806	8.43919e-05	0.0288181	1.38779
ENSG00000163629	PTPN13	protein tyrosine phosphatase non-receptor type 13	5783		PF09380	protein_coding	chr4		0	1.33642	1.47407	3.29185	0.00182515	0.0715368	-1.2976
ENSG00000117139	KDM5B	lysine demethylase 5B	10765		PF01388	protein_coding	chr1		0	0.658337	8.14866	3.28866	0.00184223	0.0717549	-1.60117
ENSG00000230699						lncRNA	chr1		0	2.33301	1.94387	3.75124	0.000456223	0.0463337	-0.096458
ENSG00000187486	KCNJ11	potassium inwardly rectifying channel subfamily J member 11	3767		PF01007	protein_coding	chr11		0	2.24198	-0.853158	3.70184	0.000531761	0.0474593	-0.304523
ENSG00000265366						transcribed_unprocessed_pseudogene	chr10		0	2.22119	-0.78053	3.87919	0.000305483	0.0406757	0.17247
ENSG00000142549	IGLON5	IgLON family member 5	402665		PF00047	protein_coding	chr19		0	2.16906	-1.63826	3.97615	0.000224531	0.0375125	0.318974
ENSG00000283632	EXOC3L2	exocyst complex component 3 like 2	90332			protein_coding	chr19		0	1.48294	0.757015	3.28807	0.0018454	0.0717662	-1.29966
ENSG00000182108	DEXI	Dexi homolog	28955		PF15198	protein_coding	chr16		0	-0.857671	3.80777	-3.68913	0.000553072	0.0475413	-0.298628
ENSG00000166743	ACSM1	acyl-CoA synthetase medium chain family member 1	116285	6.2.1.2	PF00501	protein_coding	chr16		0	1.77439	2.81896	3.28362	0.0018695	0.0725903	-1.36742
ENSG00000287198						lncRNA	chr3		0	2.16883	-1.83599	3.62939	0.000664613	0.0491457	-0.55081
ENSG00000077782	FGFR1	fibroblast growth factor receptor 1	2260	2.7.10.1	PF07714	protein_coding	chr8		0	2.16093	4.36747	3.73763	0.000475935	0.0463337	-0.211695
ENSG00000177728	TMEM94	transmembrane protein 94	9772			protein_coding	chr17		0	0.67493	7.2484	3.28279	0.00187403	0.072646	-1.58993
ENSG00000121895	TMEM156	transmembrane protein 156	80008		PF15106	protein_coding	chr4		0	-0.855331	3.98874	-3.94422	0.000248578	0.0387036	0.420362
ENSG00000145757	SPATA9	spermatogenesis associated 9	83890		PF15824	protein_coding	chr5		0	1.06451	0.0704934	3.28082	0.0018848	0.0728439	-1.31449
ENSG00000110455	ACCS	1-aminocyclopropane-1-carboxylate synthase homolog (inactive)	84680		PF00155	protein_coding	chr11		0	0.977561	6.05743	3.27963	0.00189135	0.0729838	-1.55798
ENSG00000223516						lncRNA	chrX		0	2.15984	-1.94092	3.76751	0.00043369	0.0458344	-0.227528
ENSG00000077942	FBLN1	fibulin 1	2192		PF12662	protein_coding	chr22		0	2.37415	0.265164	3.27638	0.00190934	0.0731939	-1.32596
ENSG00000105968	H2AZ2	H2A.Z variant histone 2	94239		PF16211	protein_coding	chr7		0	0.401926	7.69641	3.27497	0.0019172	0.0731939	-1.62186
ENSG00000135083	CCNJL	cyclin J like	79616		PF00134	protein_coding	chr5		0	2.11967	-0.429931	4.0625	0.000170226	0.0357201	0.680283
ENSG00000139714	MORN3	MORN repeat containing 3	283385		PF02493	protein_coding	chr12		0	0.860783	2.75825	3.27494	0.00191735	0.0731939	-1.37302
ENSG00000105993	DNAJB6	DnaJ heat shock protein family (Hsp40) member B6	10049		PF00226	protein_coding	chr7		0	0.589045	7.20178	3.2738	0.00192373	0.0732845	-1.61147
ENSG00000100426	ZBED4	zinc finger BED-type containing 4	9889		PF02892	protein_coding	chr22	zf-BED	1	0.357112	6.85303	3.27249	0.00193109	0.0732845	-1.60103
ENSG00000090661	CERS4	ceramide synthase 4	79603		PF03798	protein_coding	chr19		0	1.70535	3.37389	3.2719	0.00193442	0.0732845	-1.41577
ENSG00000067842	ATP2B3	ATPase plasma membrane Ca2+ transporting 3	492	3.6.3.8	PF00689	protein_coding	chrX		0	1.18318	-1.65778	3.26991	0.00194564	0.0734053	-1.39221
ENSG00000117280	RAB29	RAB29, member RAS oncogene family	8934		PF00071	protein_coding	chr1		0	-0.813543	4.45749	-4.05457	0.000174626	0.0357201	0.724651
ENSG00000161905	ALOX15	arachidonate 15-lipoxygenase	246	1.13.11.33	PF01477	protein_coding	chr17		0	1.47944	-1.70652	3.26575	0.00196931	0.0738209	-1.40475
ENSG00000140807	NKD1	NKD inhibitor of WNT signaling pathway 1	85407			protein_coding	chr16		0	1.66272	2.60196	3.26434	0.00197738	0.0738268	-1.40301
ENSG00000086730	LAT2	linker for activation of T cells family member 2	7462		PF15703	protein_coding	chr7		0	-0.808702	7.26656	-3.64093	0.000641501	0.0491457	-0.588922
ENSG00000184956	MUC6	mucin 6, oligomeric mucus/gel-forming	4588			protein_coding	chr11		0	0.999691	2.24476	3.26165	0.0019929	0.0739159	-1.3916
ENSG00000196208	GREB1	growth regulating estrogen receptor binding 1	9687		PF20267	protein_coding	chr2		0	1.8932	-0.715217	3.26119	0.00199556	0.0739159	-1.36821
ENSG00000166741	NNMT	nicotinamide N-methyltransferase	4837	2.1.1.1	PF01234	protein_coding	chr11		0	1.53328	0.484269	3.25834	0.00201215	0.0741393	-1.37178
ENSG00000240521						lncRNA	chr3		0	2.10789	-1.80562	3.66746	0.000591277	0.048131	-0.456187
ENSG00000239218						transcribed_processed_pseudogene	chr8		0	2.09103	-1.00033	3.88395	0.000300924	0.0406589	0.173107
ENSG00000130649	CYP2E1	cytochrome P450 family 2 subfamily E member 1	1571	1.14.14.1	PF00067	protein_coding	chr10		0	2.03705	1.21124	3.87238	0.000312121	0.0409502	0.234842
ENSG00000146112	PPP1R18	protein phosphatase 1 regulatory subunit 18	170954		PF13916	protein_coding	chr6		0	-0.794084	6.92613	-3.84869	0.000336312	0.0416819	0.0226581
ENSG00000196781	TLE1	TLE family member 1, transcriptional corepressor	7088		PF03920	protein_coding	chr9		0	1.40853	3.43111	3.25307	0.00204315	0.0743529	-1.47126
ENSG00000080546	SESN1	sestrin 1	27244		PF04636	protein_coding	chr6		0	-0.770613	5.21215	-4.3585	6.4721e-05	0.0267704	1.60992
ENSG00000126351	THRA	thyroid hormone receptor alpha	7067		PF00105	protein_coding	chr17	THR-like	1	0.42465	5.726	3.25167	0.00205148	0.0744385	-1.60767
ENSG00000128165	ADM2	adrenomedullin 2	79924		PF00214	protein_coding	chr22		0	2.0173	0.205093	3.83733	0.000348541	0.0416819	0.118971
ENSG00000168004	PLAAT5	phospholipase A and acyltransferase 5	117245		PF04970	protein_coding	chr11		0	2.97044	-1.24572	3.25047	0.00205865	0.0744549	-1.4168
ENSG00000164086	DUSP7	dual specificity phosphatase 7	1849	3.1.3.48	PF00581	protein_coding	chr3		0	-0.751304	5.2281	-4.50795	3.93397e-05	0.0233632	2.07379
ENSG00000159399	HK2	hexokinase 2	3099	2.7.1.1	PF03727	protein_coding	chr2		0	0.669354	6.31869	3.25003	0.00206129	0.0744549	-1.64325
ENSG00000183307	TMEM121B	transmembrane protein 121B	27439		PF14997	protein_coding	chr22		0	2.1748	2.11304	3.24552	0.00208838	0.0750536	-1.43511
ENSG00000085871	MGST2	microsomal glutathione S-transferase 2	4258	2.5.1.18	PF01124	protein_coding	chr4		0	-0.746965	4.78474	-3.83573	0.000350303	0.0416819	0.0783647
ENSG00000229852	KHDC1-AS1	KHDC1 antisense RNA 1	122539212			lncRNA	chr6		0	-0.735695	3.24089	-3.62766	0.000668147	0.0491457	-0.444974
ENSG00000176915	ANKLE2	ankyrin repeat and LEM domain containing 2	23141		PF03020	protein_coding	chr12		0	0.310478	7.38175	3.2441	0.00209702	0.0751072	-1.69401
ENSG00000165752	STK32C	serine/threonine kinase 32C	282974		PF00069	protein_coding	chr10		0	-0.731266	2.75954	-3.81678	0.000371768	0.0423248	0.0832832
ENSG00000162591	MEGF6	multiple EGF like domains 6	1953		PF12661	protein_coding	chr1		0	1.02591	6.86707	3.22949	0.00218754	0.0776783	-1.72162
ENSG00000124782	RREB1	ras responsive element binding protein 1	6239		PF00096	protein_coding	chr6	zf-C2H2	1	0.359132	8.08893	3.2257	0.00221162	0.0781191	-1.76557
ENSG00000124788	ATXN1	ataxin 1	6310		PF12547	protein_coding	chr6		0	1.02865	5.62987	3.22285	0.00222991	0.0781191	-1.67965
ENSG00000139178	C1RL	complement C1r subcomponent like	51279		PF00431	protein_coding	chr12		0	-0.729566	5.43514	-3.90933	0.000277694	0.0404817	0.25614
ENSG00000165912	PACSIN3	protein kinase C and casein kinase substrate in neurons 3	29763		PF14604	protein_coding	chr11		0	0.95775	0.436723	3.22283	0.00223004	0.0781191	-1.45726
ENSG00000141564	RPTOR	regulatory associated protein of MTOR complex 1	57521			protein_coding	chr17		0	0.593819	6.23073	3.22128	0.00224001	0.0781191	-1.71483
ENSG00000173193	PARP14	poly(ADP-ribose) polymerase family member 14	54625		PF00644	protein_coding	chr3		0	-0.728835	7.15615	-4.05169	0.00017625	0.0357201	0.613274
ENSG00000175470	PPP2R2D	protein phosphatase 2 regulatory subunit Bdelta	55844			protein_coding	chr10		0	0.305464	5.56246	3.22107	0.00224141	0.0781191	-1.67851
ENSG00000179954	SSC5D	scavenger receptor cysteine rich family member with 5 domains	284297		PF00530	protein_coding	chr19		0	1.16605	1.15373	3.21831	0.00225929	0.0783605	-1.47577
ENSG00000275139						lncRNA	chr21		0	1.98872	0.0146346	3.63605	0.000651187	0.0491457	-0.418872
ENSG00000099864	PALM	paralemmin	5064		PF03285	protein_coding	chr19		0	1.67129	3.07169	3.21509	0.0022804	0.0787336	-1.5479
ENSG00000158321	AUTS2	activator of transcription and developmental regulator AUTS2	26053			protein_coding	chr7		0	1.07068	5.39454	3.2149	0.00228164	0.0787336	-1.69279
ENSG00000237945	LINC00649	long intergenic non-protein coding RNA 649	100506334			lncRNA	chr21		0	1.98767	3.86064	4.46065	4.6084e-05	0.0233632	1.95009
ENSG00000173442	EHBP1L1	EH domain binding protein 1 like 1	254102		PF12130	protein_coding	chr11		0	-0.72238	7.08705	-3.68679	0.000557082	0.0475787	-0.455928
ENSG00000236848						processed_pseudogene	chr7		0	-0.719393	-1.50357	-4.45563	4.68614e-05	0.0233632	1.50919
ENSG00000130508	PXDN	peroxidasin	7837			protein_coding	chr2		0	3.47576	1.76415	3.21376	0.00228915	0.0787336	-1.50334
ENSG00000196975	ANXA4	annexin A4	307		PF00191	protein_coding	chr2		0	-0.713894	5.33838	-3.81673	0.000371836	0.0423248	-0.00806885
ENSG00000052126	PLEKHA5	pleckstrin homology domain containing A5	54477		PF00169	protein_coding	chr12		0	0.770211	5.59612	3.21167	0.00230301	0.078859	-1.70898
ENSG00000121297	TSHZ3	teashirt zinc finger homeobox 3	57616		PF13912	protein_coding	chr19	zf-C2H2	1	1.7947	2.23846	3.21027	0.00231231	0.0789607	-1.52278
ENSG00000171295	ZNF440	zinc finger protein 440	126070		PF01352	protein_coding	chr19	zf-C2H2	1	0.393653	4.97585	3.20353	0.00235757	0.0798498	-1.68942
ENSG00000196526	AFAP1	actin filament associated protein 1	60312			protein_coding	chr4		0	1.11237	-0.882725	3.20139	0.00237217	0.0800183	-1.51548
ENSG00000253395						lncRNA	chr8		0	1.97111	-1.69242	3.97661	0.0002242	0.0375125	0.333263
ENSG00000095370	SH2D3C	SH2 domain containing 3C	10044		PF00617	protein_coding	chr9		0	-0.69098	6.01382	-3.66408	0.000597455	0.0481986	-0.481262
ENSG00000166411	IDH3A	isocitrate dehydrogenase (NAD(+)) 3 catalytic subunit alpha	3419	1.1.1.41	PF00180	protein_coding	chr15		0	-0.685488	4.52774	-4.5623	3.27771e-05	0.022342	2.25819
ENSG00000065882	TBC1D1	TBC1 domain family member 1	23216		PF11830	protein_coding	chr4		0	-0.680901	6.78202	-3.64132	0.000640734	0.0491457	-0.572586
ENSG00000131781	FMO5	flavin containing dimethylaniline monoxygenase 5	2330	1.14.13.8	PF00743	protein_coding	chr1		0	-0.662407	4.0057	-4.05525	0.000174248	0.0357201	0.740285
ENSG00000126870	DYNC2I1	dynein 2 intermediate chain 1	55112			protein_coding	chr7		0	0.531434	4.91176	3.19586	0.00241019	0.0807544	-1.70728
ENSG00000119725	ZNF410	zinc finger protein 410	57862		PF00096	protein_coding	chr14	zf-C2H2	1	0.359716	2.6145	3.19032	0.00244884	0.0818292	-1.57466
ENSG00000161835	TAMALIN	trafficking regulator and scaffold protein tamalin	160622		PF00595	protein_coding	chr12		0	1.96404	3.07191	3.73751	0.000476117	0.0463337	-0.159568
ENSG00000145113	MUC4	mucin 4, cell surface associated	4585		PF06119	protein_coding	chr3		0	1.84836	0.0752452	3.18697	0.00247253	0.0819585	-1.54214
ENSG00000123329	ARHGAP9	Rho GTPase activating protein 9	64333		PF00620	protein_coding	chr12		0	-0.646387	6.62676	-3.84039	0.000345212	0.0416819	0.00508781
ENSG00000116761	CTH	cystathionine gamma-lyase	1491	4.4.1.1	PF01053	protein_coding	chr1		0	0.859514	1.14567	3.18494	0.00248696	0.0819585	-1.55442
ENSG00000118513	MYB	MYB proto-oncogene, transcription factor	4602		PF07988	protein_coding	chr6	MYB	1	0.389462	8.52578	3.18469	0.00248877	0.0819585	-1.88387
ENSG00000122547	EEPD1	endonuclease/exonuclease/phosphatase family domain containing 1	80820		PF12836	protein_coding	chr7		0	0.640973	4.20063	3.18289	0.00250161	0.0819585	-1.69284
ENSG00000164050	PLXNB1	plexin B1	5364		PF20170	protein_coding	chr3		0	1.95633	4.00209	4.66965	2.28086e-05	0.019606	2.59469
ENSG00000162065	TBC1D24	TBC1 domain family member 24	57465		PF07534	protein_coding	chr16		0	0.469998	5.80158	3.18156	0.00251115	0.0819585	-1.79752
ENSG00000108175	ZMIZ1	zinc finger MIZ-type containing 1	57178		PF02891	protein_coding	chr10	zf-MIZ	1	-0.624696	8.04724	-3.91116	0.000276095	0.0404817	0.170496
ENSG00000141580	WDR45B	WD repeat domain 45B	56270			protein_coding	chr17		0	0.337944	5.95002	3.18094	0.00251569	0.0819585	-1.80298
ENSG00000164542	MATCAP2	microtubule associated tyrosine carboxypeptidase 2	23366		PF08014	protein_coding	chr7		0	1.15338	1.8998	3.18018	0.00252112	0.0819585	-1.58474
ENSG00000140943	MBTPS1	membrane bound transcription factor peptidase, site 1	8720	3.4.21.112	PF00082	protein_coding	chr16		0	0.351188	7.28555	3.17941	0.00252668	0.0820119	-1.86264
ENSG00000182175	RGMA	repulsive guidance molecule BMP co-receptor a	56963		PF06534	protein_coding	chr15		0	1.59368	0.989618	3.17348	0.00256997	0.0822674	-1.58047
ENSG00000066735	KIF26A	kinesin family member 26A	26153		PF00225	protein_coding	chr14		0	2.04033	1.09774	3.16916	0.002602	0.0824607	-1.60362
ENSG00000118518	RNF146	ring finger protein 146	81847		PF02825	protein_coding	chr6		0	0.415653	5.54646	3.16878	0.00260484	0.0824607	-1.81758
ENSG00000176532	PRR15	proline rich 15	222171		PF15321	protein_coding	chr7		0	2.07373	-1.57408	3.16815	0.0026095	0.0824607	-1.62912
ENSG00000169083	AR	androgen receptor	367			protein_coding	chrX	ESR-like	1	2.74051	1.49747	3.16814	0.00260955	0.0824607	-1.61355
ENSG00000151718	WWC2	WW and C2 domain containing 2	80014		PF00397	protein_coding	chr4		0	1.94619	2.22895	3.64668	0.000630277	0.0491457	-0.386438
ENSG00000168234	TTC39C	tetratricopeptide repeat domain 39C	125488		PF10300	protein_coding	chr18		0	-0.613517	5.34687	-3.6351	0.000653074	0.0491457	-0.527978
ENSG00000062524	LTK	leukocyte receptor tyrosine kinase	4058		PF12810	protein_coding	chr15		0	2.0652	3.80233	3.1668	0.00261962	0.0826606	-1.72217
ENSG00000171310	CHST11	carbohydrate sulfotransferase 11	50515	2.8.2.5	PF03567	protein_coding	chr12		0	0.513889	7.55011	3.16605	0.00262523	0.082733	-1.90552
ENSG00000153885	KCTD15	potassium channel tetramerization domain containing 15	79047		PF02214	protein_coding	chr19		0	1.2008	4.53791	3.16207	0.00265527	0.0833685	-1.76255
ENSG00000144659	SLC25A38	solute carrier family 25 member 38	54977		PF00153	protein_coding	chr3		0	0.468941	5.25272	3.16083	0.00266468	0.0834488	-1.81897
ENSG00000088881	EBF4	EBF family member 4	57593		PF16423	protein_coding	chr20	COE	1	2.30745	-0.0979785	3.15593	0.00270226	0.0842025	-1.6156
ENSG00000262454	MIR193BHG	MIR193b-365a host gene	100129781			lncRNA	chr16		0	1.93553	-1.13638	3.66628	0.000593426	0.048131	-0.392721
ENSG00000138131	LOXL4	lysyl oxidase like 4	84171		PF01186	protein_coding	chr10		0	1.89209	2.49634	3.89472	0.000290848	0.0406589	0.297131
ENSG00000184058	TBX1	T-box transcription factor 1	6899		PF00907	protein_coding	chr22	T-box	1	1.89119	1.15195	3.69305	0.000546407	0.0474593	-0.253236
ENSG00000118308	IRAG2	inositol 1,4,5-triphosphate receptor associated 2	4033		PF05781	protein_coding	chr12		0	-0.611515	5.81081	-3.95395	0.000241002	0.0380902	0.367297
ENSG00000008323	PLEKHG6	pleckstrin homology and RhoGEF domain containing G6	55200		PF00621	protein_coding	chr12		0	0.605612	2.71682	3.15549	0.00270566	0.0842031	-1.67369
ENSG00000111540	RAB5B	RAB5B, member RAS oncogene family	5869		PF00071	protein_coding	chr12		0	0.509313	7.45878	3.15343	0.0027216	0.0844883	-1.93578
ENSG00000071242	RPS6KA2	ribosomal protein S6 kinase A2	6196	2.7.11.1	PF00433	protein_coding	chr6		0	1.84145	3.58454	3.89432	0.000291215	0.0406589	0.271151
ENSG00000102010	BMX	BMX non-receptor tyrosine kinase	660		PF07714	protein_coding	chrX		0	2.40186	-0.407718	3.14906	0.00275573	0.0847093	-1.63243
ENSG00000111817	DSE	dermatan sulfate epimerase	29940	5.1.3.19		protein_coding	chr6		0	0.90164	4.67791	3.14143	0.00281629	0.0862462	-1.83977
ENSG00000026508	CD44	CD44 molecule (Indian blood group)	960		PF00193	protein_coding	chr11		0	0.75056	9.5508	3.13764	0.00284689	0.0868633	-2.03018
ENSG00000187595	ZNF385C	zinc finger protein 385C	201181			protein_coding	chr17		0	1.77892	3.0454	4.06774	0.000167376	0.0357201	0.787336
ENSG00000273828	LOC124904917	uncharacterized LOC124904917	124904917			lncRNA	chr20		0	0.58604	2.75996	3.61389	0.0006969	0.050209	-0.478343
ENSG00000280047						TEC	chr5		0	-1.20173	0.498349	-3.61268	0.000699471	0.050249	-0.479326
ENSG00000186326	RGS9BP	regulator of G protein signaling 9 binding protein	388531			protein_coding	chr19		0	1.66858	-0.435444	3.13666	0.00285483	0.0869991	-1.66137
ENSG00000184984	CHRM5	cholinergic receptor muscarinic 5	1133		PF00001	protein_coding	chr15		0	0.843764	0.942496	3.13554	0.00286391	0.087073	-1.67327
ENSG00000139112	GABARAPL1	GABA type A receptor associated protein like 1	23710		PF02991	protein_coding	chr12		0	0.723395	4.45913	3.13488	0.00286935	0.087073	-1.83366
ENSG00000212549	RNA5SP354	RNA, 5S ribosomal pseudogene 354	100873614			rRNA_pseudogene	chr12		0	1.0315	-1.07683	3.60541	0.000715195	0.050664	-0.54409
ENSG00000101079	NDRG3	NDRG family member 3	57446		PF03096	protein_coding	chr20		0	0.400091	5.44057	3.12248	0.00297221	0.0880989	-1.93017
ENSG00000111305	GSG1	germ cell associated 1	83445		PF07803	protein_coding	chr12		0	1.06428	-1.34517	3.12069	0.00298742	0.0882489	-1.71151
ENSG00000273007						lncRNA	chr4		0	-1.1489	0.151314	-3.60003	0.000727044	0.0510754	-0.525332
ENSG00000145685	LHFPL2	LHFPL tetraspan subfamily member 2	10184		PF10242	protein_coding	chr5		0	0.918089	5.38385	3.11713	0.00301767	0.0887081	-1.95
ENSG00000231584						transcribed_unprocessed_pseudogene	chr2		0	-0.690951	1.63061	-3.59896	0.000729415	0.0510754	-0.503817
ENSG00000103044	HAS3	hyaluronan synthase 3	3038		PF13641	protein_coding	chr16		0	0.7532	1.30728	3.11381	0.00304621	0.0889179	-1.73231
ENSG00000106366	SERPINE1	serpin family E member 1	5054		PF00079	protein_coding	chr7		0	1.56344	2.52337	3.11215	0.00306066	0.0891603	-1.7781
ENSG00000255587	RAB44	RAB44, member RAS oncogene family	401258		PF00071	protein_coding	chr6		0	0.900095	6.84496	3.11203	0.00306166	0.0891603	-2.02764
ENSG00000119535	CSF3R	colony stimulating factor 3 receptor	1441		PF00041	protein_coding	chr1		0	0.86628	9.66395	3.10697	0.00310582	0.089921	-2.11468
ENSG00000231889	TRAF3IP2-AS1	TRAF3IP2 antisense RNA 1	643749			lncRNA	chr6		0	0.433551	3.79517	3.5915	0.000746195	0.0515267	-0.577783
ENSG00000196460	RFX8	regulatory factor X8	731220		PF02257	protein_coding	chr2	RFX	1	1.16211	5.76488	3.10186	0.00315111	0.0904963	-2.00532
ENSG00000255197	SLC39A13-AS1	SLC39A13 antisense RNA 1	127138868			lncRNA	chr11		0	-1.03804	6.20613	-3.58717	0.000756112	0.0519238	-0.698787
ENSG00000239207						processed_pseudogene	chr3		0	0.702163	2.01669	3.58357	0.000764459	0.0522372	-0.547714
ENSG00000259674	RPL7AP75	ribosomal protein L7a pseudogene 75	100132644			processed_pseudogene	chr15		0	-2.72694	-0.789318	-3.58339	0.000764866	0.0522372	-0.655306
ENSG00000146067	FAM193B	family with sequence similarity 193 member B	54540		PF15914	protein_coding	chr5		0	0.455574	6.61781	3.10101	0.00315864	0.0906084	-2.04187
ENSG00000251079						transcribed_unprocessed_pseudogene	chr10		0	1.52292	0.606378	3.57844	0.000776479	0.0525522	-0.559051
ENSG00000280721						lncRNA	chr2		0	1.76793	-0.286312	3.57812	0.000777235	0.0525522	-0.574873
ENSG00000170893	TRH	thyrotropin releasing hormone	7200		PF05438	protein_coding	chr3		0	2.96845	1.66347	3.09813	0.00318453	0.0907142	-1.78818
ENSG00000259803	SLC22A31	solute carrier family 22 member 31	146429			protein_coding	chr16		0	2.38304	-1.63807	3.09762	0.00318912	0.0907142	-1.77403
ENSG00000204060	FOXO6	forkhead box O6	100132074		PF00250	protein_coding	chr1	Fork_head	1	1.77286	-1.62951	3.09625	0.00320144	0.0907142	-1.78734
ENSG00000286645						lncRNA	chr2		0	-1.53729	-1.70745	-3.57517	0.000784235	0.0525522	-0.762582
ENSG00000223617	LINC00370	long intergenic non-protein coding RNA 370	105370357			lncRNA	chr13		0	2.06619	-3.18392	3.57423	0.00078649	0.052562	-0.865476
ENSG00000075975	MKRN2	makorin ring finger protein 2	23609			protein_coding	chr3		0	0.229119	5.81854	3.08949	0.00326319	0.0916801	-2.03249
ENSG00000107104	KANK1	KN motif and ankyrin repeat domains 1	23189		PF13857	protein_coding	chr9		0	0.608336	5.39008	3.08853	0.00327206	0.0916801	-2.01213
ENSG00000220349	GPR166P	G protein-coupled receptor 166 pseudogene	442206			processed_pseudogene	chr6		0	1.2354	0.360309	3.56892	0.000799287	0.052991	-0.585556
ENSG00000251009						lncRNA	chr4		0	-1.63195	-1.80436	-3.56604	0.0008063	0.0532344	-0.797103
ENSG00000232229	LINC00865	long intergenic non-protein coding RNA 865	643529			lncRNA	chr10		0	-2.65638	-0.31842	-3.56567	0.000807229	0.0532344	-0.683099
ENSG00000131016	AKAP12	A-kinase anchoring protein 12	9590		PF10522	protein_coding	chr6		0	1.75703	0.574741	3.08735	0.00328294	0.0916801	-1.78933
ENSG00000268001	CARD8-AS1	CARD8 antisense RNA 1	100505812			lncRNA	chr19		0	-0.745998	3.56255	-3.55936	0.000822824	0.0537698	-0.637587
ENSG00000068650	ATP11A	ATPase phospholipid transporting 11A	23250		PF16212	protein_coding	chr13		0	0.553214	7.72793	3.08636	0.00329218	0.0916801	-2.12093
ENSG00000149927	DOC2A	double C2 domain alpha	8448		PF00168	protein_coding	chr16		0	1.23517	2.59804	3.0855	0.0033001	0.0916801	-1.84407
ENSG00000247853						lncRNA	chr12		0	0.592908	0.976622	3.55725	0.000828116	0.0537698	-0.614085
ENSG00000188897	LOC400499	putative uncharacterized protein LOC400499	400499			protein_coding	chr16		0	1.76729	4.80169	3.08527	0.00330226	0.0916801	-2.00364
ENSG00000272438						lncRNA	chr1		0	2.36774	-0.884568	3.55604	0.000831178	0.0538171	-0.659107
ENSG00000156313	RPGR	retinitis pigmentosa GTPase regulator	6103		PF00415	protein_coding	chrX		0	0.549756	5.16772	3.08461	0.00330846	0.0916801	-2.00828
ENSG00000244476	ERVFRD-1	endogenous retrovirus group FRD member 1, envelope	405754		PF00429	protein_coding	chr6		0	0.8698	2.27966	3.08366	0.00331729	0.0916801	-1.8364
ENSG00000252361	RNU6-118P	RNA, U6 small nuclear 118, pseudogene	106479618			snRNA	chr11		0	0.669686	1.0694	3.55227	0.000840713	0.0540136	-0.626748
ENSG00000166342	NETO1	neuropilin and tolloid like 1	81832		PF00057	protein_coding	chr18		0	2.63846	-1.35773	3.07974	0.00335421	0.0920828	-1.8059
ENSG00000269971						lncRNA	chr1		0	-1.09168	-1.87518	-3.54661	0.000855272	0.0545725	-0.820291
ENSG00000145780	FEM1C	fem-1 homolog C	56929		PF13857	protein_coding	chr5		0	0.382558	5.30125	3.07936	0.0033578	0.0920828	-2.03041
ENSG00000234268						processed_pseudogene	chr11		0	0.615265	2.02123	3.54374	0.000862752	0.0545725	-0.652599
ENSG00000253298	LINC01845	long intergenic non-protein coding RNA 1845	285627			lncRNA	chr5		0	1.78391	-2.19696	3.54344	0.000863527	0.0545725	-0.808719
ENSG00000164106	SCRG1	stimulator of chondrogenesis 1	11341		PF15224	protein_coding	chr4		0	0.847294	1.60862	3.07861	0.00336489	0.0921758	-1.82409
ENSG00000180855	ZNF443	zinc finger protein 443	10224		PF13912	protein_coding	chr19	zf-C2H2	1	0.465093	2.52778	3.07562	0.00339334	0.0924473	-1.85982
ENSG00000230615	LOC107984948	uncharacterized LOC107984948	107984948			lncRNA	chr1		0	-1.10183	0.133669	-3.54214	0.000866925	0.0545725	-0.669023
ENSG00000233654	NEMP2-DT	NEMP2 divergent transcript	105376748			lncRNA	chr2		0	-0.860394	0.723882	-3.53929	0.000874431	0.0549057	-0.664682
ENSG00000177303	CASKIN2	CASK interacting protein 2	57513		PF07653	protein_coding	chr17		0	1.28206	2.55384	3.07294	0.00341899	0.0928415	-1.87427
ENSG00000253187	HOXA10-AS	HOXA10 antisense RNA	100874323			lncRNA	chr7		0	-3.88282	-0.208991	-3.53728	0.000879769	0.0549646	-0.818558
ENSG00000103150	MLYCD	malonyl-CoA decarboxylase	23417	4.1.1.9	PF17408	protein_coding	chr16		0	0.357947	5.14015	3.07186	0.00342941	0.092922	-2.04121
ENSG00000163625	WDFY3	WD repeat and FYVE domain containing 3	23001		PF14844	protein_coding	chr4		0	1.36878	4.94682	3.06954	0.00345185	0.0933044	-2.03599
ENSG00000153157	SYCP2L	synaptonemal complex protein 2 like	221711		PF18581	protein_coding	chr6		0	1.6845	-1.24962	3.06508	0.00349539	0.0939948	-1.83218
ENSG00000243701	DUBR	DPPA2 upstream binding RNA	344595			lncRNA	chr3		0	-1.43658	1.57913	-3.53196	0.000894053	0.0552172	-0.679481
ENSG00000269800						processed_pseudogene	chr19		0	-1.48034	-0.984219	-3.53165	0.000894887	0.0552172	-0.780053
ENSG00000100583	SAMD15	sterile alpha motif domain containing 15	161394		PF07647	protein_coding	chr14		0	0.599785	1.25437	3.06348	0.00351119	0.0942163	-1.85138
ENSG00000163235	TGFA	transforming growth factor alpha	7039			protein_coding	chr2		0	1.3939	1.79518	3.06304	0.0035155	0.0942304	-1.87033
ENSG00000272839						lncRNA	chr7		0	-1.94133	-1.17566	-3.52713	0.000907212	0.0555254	-0.837011
ENSG00000021645	NRXN3	neurexin 3	9369		PF02210	protein_coding	chr14		0	2.01444	-0.53967	3.06077	0.00353799	0.0944116	-1.83804
ENSG00000087338	GMCL1	germ cell-less 1, spermatogenesis associated	64395		PF00651	protein_coding	chr2		0	0.411326	5.94756	3.05968	0.00354887	0.0944116	-2.11498
ENSG00000134504	KCTD1	potassium channel tetramerization domain containing 1	284252		PF02214	protein_coding	chr18		0	0.909229	3.04404	3.05669	0.00357875	0.0944116	-1.92964
ENSG00000286912						lncRNA	chr7		0	-1.38626	0.521809	-3.52394	0.000915998	0.0555254	-0.707779
ENSG00000182095	TNRC18	trinucleotide repeat containing 18	84629			protein_coding	chr7		0	0.587502	8.71632	3.05261	0.00361995	0.0946649	-2.23373
ENSG00000246422	DIAPH1-AS1	DIAPH1 antisense RNA 1	100505658			lncRNA	chr5		0	0.892539	3.14069	3.5216	0.000922475	0.0555254	-0.744463
ENSG00000164292	RHOBTB3	Rho related BTB domain containing 3	22836		PF00651	protein_coding	chr5		0	1.26337	4.51096	3.05179	0.00362828	0.0946649	-2.05918
ENSG00000268027						lncRNA	chr19		0	-1.09028	1.99022	-3.51904	0.000929628	0.0555254	-0.714923
ENSG00000243398	RN7SL141P	RNA, 7SL, cytoplasmic 141, pseudogene	106480959			misc_RNA	chr3		0	1.1033	0.309217	3.51878	0.00093037	0.0555254	-0.716098
ENSG00000230701	FBXW4P1	F-box and WD repeat domain containing 4 pseudogene 1	26226			processed_pseudogene	chr22		0	0.685653	2.80911	3.51841	0.000931415	0.0555254	-0.738017
ENSG00000120798	NR2C1	nuclear receptor subfamily 2 group C member 1	7181		PF00104	protein_coding	chr12	RXR-like	1	0.235765	5.80718	3.04949	0.00365182	0.0951228	-2.13309
ENSG00000175691	ZNF77	zinc finger protein 77	58492		PF13894	protein_coding	chr19	zf-C2H2	1	0.387751	2.89921	3.04889	0.00365791	0.095182	-1.94213
ENSG00000115602	IL1RL1	interleukin 1 receptor like 1	9173		PF07679	protein_coding	chr2		0	2.42049	0.633934	3.04208	0.00372838	0.0962124	-1.90286
ENSG00000117983	MUC5B	mucin 5B, oligomeric mucus/gel-forming	727897		PF00094	protein_coding	chr11		0	0.986402	1.14195	3.04048	0.00374508	0.096344	-1.90662
ENSG00000276952						lncRNA	chr20		0	0.589777	1.32543	3.51458	0.000942246	0.0555558	-0.724918
ENSG00000080189	SLC35C2	solute carrier family 35 member C2	51006		PF03151	protein_coding	chr20		0	0.53336	6.44028	3.03872	0.00376356	0.0966401	-2.19472
ENSG00000249669						lncRNA	chr5		0	1.09702	-0.465854	3.51356	0.000945142	0.0555558	-0.7442
ENSG00000175287	PHYHD1	phytanoyl-CoA dioxygenase domain containing 1	254295		PF05721	protein_coding	chr9		0	1.00623	0.958849	3.03865	0.00376434	0.0966401	-1.90718
ENSG00000122779	TRIM24	tripartite motif containing 24	8805		PF00439	protein_coding	chr7		0	0.511946	6.85055	3.03736	0.00377793	0.0967674	-2.21423
ENSG00000227006	LOC124904542	uncharacterized LOC124904542	124904542			lncRNA	chr1		0	0.655011	1.66695	3.51012	0.000954987	0.0555558	-0.738104
ENSG00000071054	MAP4K4	mitogen-activated protein kinase kinase kinase kinase 4	9448	2.7.11.1	PF00069	protein_coding	chr2		0	0.59092	7.35276	3.03642	0.00378791	0.0967674	-2.23236
ENSG00000228737						lncRNA	chr5		0	0.875091	-0.0357107	3.50911	0.000957893	0.0555558	-0.745116
ENSG00000271064						processed_pseudogene	chr7		0	0.714818	0.9433	3.50897	0.000958319	0.0555558	-0.739177
ENSG00000182534	MXRA7	matrix remodeling associated 7	439921			protein_coding	chr17		0	1.28943	3.23364	3.03165	0.00383869	0.0972468	-2.01071
ENSG00000158234	FAIM	Fas apoptotic inhibitory molecule	55179		PF06905	protein_coding	chr3		0	0.564918	3.82142	3.02937	0.00386326	0.0976709	-2.05139
ENSG00000198153	ZNF849P	zinc finger protein 849, pseudogene	100130108			unprocessed_pseudogene	chr19		0	1.24162	-2.19499	3.50325	0.000974978	0.0561299	-0.920772
ENSG00000239572						lncRNA	chr3		0	-2.73944	-2.18074	-3.49958	0.000985808	0.0565027	-1.03025
ENSG00000145491	ROPN1L	rhophilin associated tail protein 1 like	83853			protein_coding	chr5		0	1.37668	0.730957	3.02596	0.00390022	0.0979874	-1.93259
ENSG00000222465	RNU2-5P	RNA, U2 small nuclear 5, pseudogene	26852			snRNA	chr9		0	1.85474	-2.05621	3.49573	0.000997287	0.0569348	-0.92329
ENSG00000171105	INSR	insulin receptor	3643	2.7.10.1	PF01030	protein_coding	chr19		0	0.627605	6.6142	3.02531	0.00390723	0.0979874	-2.23464
ENSG00000103647	CORO2B	coronin 2B	10391		PF16300	protein_coding	chr15		0	1.78131	0.526207	3.02319	0.0039305	0.0982742	-1.94114
ENSG00000166886	NAB2	NGFI-A binding protein 2	4665		PF04905	protein_coding	chr12		0	0.708443	4.39031	3.01836	0.00398372	0.0989106	-2.11976
ENSG00000070540	WIPI1	WD repeat domain, phosphoinositide interacting 1	55062			protein_coding	chr17		0	0.848149	3.04444	3.01591	0.00401109	0.0989795	-2.03532
ENSG00000185559	DLK1	delta like non-canonical Notch ligand 1	8788		PF00008	protein_coding	chr14		0	2.40377	0.754954	3.01488	0.00402256	0.0989795	-1.96457
ENSG00000145687	SSBP2	single stranded DNA binding protein 2	23635		PF04503	protein_coding	chr5		0	0.733417	6.68412	3.01456	0.0040262	0.0989795	-2.26435
ENSG00000243323	PTPRVP	protein tyrosine phosphatase receptor type V, pseudogene	148713			transcribed_unitary_pseudogene	chr1		0	-1.03449	1.32368	-3.48885	0.00101813	0.0572789	-0.791135
ENSG00000106799	TGFBR1	transforming growth factor beta receptor 1	7046	2.7.11.30	PF00069	protein_coding	chr9		0	0.36507	6.12734	3.01064	0.00407034	0.0994787	-2.24874
ENSG00000033178	UBA6	ubiquitin like modifier activating enzyme 6	55236	6.3.2.19	PF16190	protein_coding	chr4		0	0.284417	6.47397	3.00634	0.00411932	0.100378	-2.27467
ENSG00000215097						processed_pseudogene	chr10		0	2.24429	-0.538042	3.48668	0.00102481	0.0572789	-0.811596
ENSG00000213923	CSNK1E	casein kinase 1 epsilon	1454	2.7.11.1	PF00069	protein_coding	chr22		0	0.561105	5.19929	3.00586	0.00412483	0.100414	-2.20883
ENSG00000257365	FNTB	farnesyltransferase, CAAX box, beta	2342		PF00432	protein_coding	chr14		0	0.364874	3.18202	3.00345	0.00415252	0.100793	-2.06785
ENSG00000170509	HSD17B13	hydroxysteroid 17-beta dehydrogenase 13	345275		PF00106	protein_coding	chr4		0	0.670475	1.61832	3.00283	0.00415972	0.100869	-2.00002
ENSG00000154118	JPH3	junctophilin 3	57338		PF02493	protein_coding	chr16		0	0.737064	-0.0244118	2.99578	0.00424193	0.101671	-1.99217
ENSG00000108352	RAPGEFL1	Rap guanine nucleotide exchange factor like 1	51195		PF00617	protein_coding	chr17		0	0.442717	3.49102	2.99442	0.00425802	0.101671	-2.10805
ENSG00000077984	CST7	cystatin F	8530		PF00031	protein_coding	chr20		0	1.63049	6.52352	2.99259	0.00427974	0.101994	-2.32632
ENSG00000252887	RNU6-430P	RNA, U6 small nuclear 430, pseudogene	106479756			snRNA	chr16		0	0.747379	-0.948906	3.47758	0.00105318	0.057955	-0.857478
ENSG00000012779	ALOX5	arachidonate 5-lipoxygenase	240	1.13.11.34	PF00305	protein_coding	chr10		0	1.53405	5.4127	2.99198	0.00428691	0.102013	-2.2697
ENSG00000105472	CLEC11A	C-type lectin domain containing 11A	6320		PF00059	protein_coding	chr19		0	1.60286	7.33656	2.99104	0.00429813	0.102036	-2.35083
ENSG00000259242						lncRNA	chr19		0	0.951629	-1.33847	3.4734	0.00106646	0.0581365	-0.890888
ENSG00000152104	PTPN14	protein tyrosine phosphatase non-receptor type 14	5784		PF00102	protein_coding	chr1		0	1.69484	3.62926	2.99089	0.00429998	0.102036	-2.1269
ENSG00000285865						lncRNA	chr5		0	0.632807	2.69031	3.47171	0.00107189	0.0581365	-0.859316
ENSG00000143819	EPHX1	epoxide hydrolase 1	2052	3.3.2.9	PF00561	protein_coding	chr1		0	0.580188	4.79523	2.98161	0.00441198	0.103397	-2.24695
ENSG00000285303						transcribed_unprocessed_pseudogene	chr16		0	1.8186	1.31262	3.47143	0.0010728	0.0581365	-0.840326
ENSG00000248508	SRP14-DT	SRP14 divergent transcript	100131089			lncRNA	chr15		0	-0.683399	2.7919	-3.47046	0.00107593	0.0581793	-0.855988
ENSG00000164105	SAP30	Sin3A associated protein 30	8819		PF13867	protein_coding	chr4		0	0.834575	4.08911	2.98154	0.0044128	0.103397	-2.18585
ENSG00000272870	SAP30-DT	SAP30 divergent transcript	105377540			lncRNA	chr4		0	0.687239	1.00131	3.46788	0.00108426	0.0582555	-0.845053
ENSG00000256347						unprocessed_pseudogene	chr11		0	1.57722	-0.889669	3.46359	0.00109831	0.0582555	-0.888179
ENSG00000272888						lncRNA	chr15		0	0.453625	6.15204	3.46357	0.00109838	0.0582555	-1.054
ENSG00000101474	APMAP	adipocyte plasma membrane associated protein	57136		PF03088	protein_coding	chr20		0	0.546958	6.49238	2.98116	0.0044174	0.103397	-2.34152
ENSG00000248643	RBM14-RBM4	RBM14-RBM4 readthrough	100526737		PF00076	protein_coding	chr11		0	0.557527	2.58407	2.98078	0.00442208	0.103397	-2.09402
ENSG00000288393						transcribed_processed_pseudogene	chr11		0	0.952711	3.20579	3.46338	0.00109901	0.0582555	-0.907252
ENSG00000064999	ANKS1A	ankyrin repeat and sterile alpha motif domain containing 1A	23294		PF12796	protein_coding	chr6		0	0.574041	6.13699	2.97858	0.00444909	0.103397	-2.33503
ENSG00000108001	EBF3	EBF transcription factor 3	253738			protein_coding	chr10	COE	1	1.87192	0.713532	2.97854	0.00444953	0.103397	-2.05113
ENSG00000040608	RTN4R	reticulon 4 receptor	65078		PF13855	protein_coding	chr22		0	1.34422	3.2223	2.97434	0.00450162	0.103781	-2.16207
ENSG00000129214	SHBG	sex hormone binding globulin	6462			protein_coding	chr17		0	0.601853	-0.973577	2.97388	0.00450736	0.103781	-2.03661
ENSG00000167034	NKX3-1	NK3 homeobox 1	4824		PF00046	protein_coding	chr8	Homeobox	1	1.7927	-0.19283	2.97299	0.00451835	0.103838	-2.03887
ENSG00000160868	CYP3A4	cytochrome P450 family 3 subfamily A member 4	1576	1.14.14.1	PF00067	protein_coding	chr7		0	1.09153	-1.735	2.97261	0.00452313	0.103838	-2.05124
ENSG00000165804	ZNF219	zinc finger protein 219	51222		PF00096	protein_coding	chr14	zf-C2H2	1	0.776262	4.29283	2.9711	0.00454206	0.104057	-2.23282
ENSG00000154274	C4orf19	chromosome 4 open reading frame 19	55286		PF15770	protein_coding	chr4		0	0.719998	2.36462	2.96974	0.00455919	0.104076	-2.10674
ENSG00000054793	ATP9A	ATPase phospholipid transporting 9A (putative)	10079		PF16209	protein_coding	chr20		0	1.83424	2.40683	2.96923	0.0045656	0.104094	-2.12584
ENSG00000130707	ASS1	argininosuccinate synthase 1	445	6.3.4.5	PF00764	protein_coding	chr9		0	2.52025	0.0438682	2.96684	0.00459581	0.104176	-2.06163
ENSG00000187730	GABRD	gamma-aminobutyric acid type A receptor subunit delta	2563		PF02932	protein_coding	chr1		0	2.01927	-1.65822	2.96664	0.00459835	0.104176	-2.05743
ENSG00000165406	MARCHF8	membrane associated ring-CH-type finger 8	220972		PF12906	protein_coding	chr10		0	0.539174	6.27361	2.96616	0.00460444	0.104176	-2.36864
ENSG00000161681	SHANK1	SH3 and multiple ankyrin repeat domains 1	50944		PF00536	protein_coding	chr19		0	2.06288	4.31181	2.96556	0.00461216	0.104176	-2.25514
ENSG00000177685	CRACR2B	calcium release activated channel regulator 2B	283229			protein_coding	chr11		0	1.35831	3.24798	2.96543	0.00461372	0.104176	-2.18174
ENSG00000254929						lncRNA	chr10		0	2.18205	-1.61481	3.45089	0.00114085	0.0588802	-0.955099
ENSG00000262380						lncRNA	chr16		0	0.651032	0.46279	3.4474	0.0011528	0.059374	-0.898658
ENSG00000197561	ELANE	elastase, neutrophil expressed	1991	3.4.21.37	PF00089	protein_coding	chr19		0	2.76926	6.12149	2.96489	0.00462058	0.104205	-2.3903
ENSG00000286558						lncRNA	chr4		0	-1.55019	-1.44582	-3.44585	0.00115814	0.0594034	-1.01032
ENSG00000177462	OR2T8	olfactory receptor family 2 subfamily T member 8	343172		PF13853	protein_coding	chr1		0	0.839278	-0.0633155	2.96332	0.0046407	0.104205	-2.0663
ENSG00000115902	SLC1A4	solute carrier family 1 member 4	6509			protein_coding	chr2		0	0.576081	6.41504	2.96287	0.00464648	0.104205	-2.38236
ENSG00000259425						transcribed_unprocessed_pseudogene	chr15		0	-3.10408	-0.639961	-3.43986	0.00117904	0.0599238	-1.0118
ENSG00000288046						lncRNA	chr6		0	1.538	1.82332	3.43983	0.00117915	0.0599238	-0.927495
ENSG00000135503	ACVR1B	activin A receptor type 1B	91	2.7.11.30	PF08515	protein_coding	chr12		0	0.652639	5.06044	2.96136	0.00466579	0.104407	-2.30942
ENSG00000262833	LOC101928855	uncharacterized LOC101928855	101928855			lncRNA	chr17		0	0.895324	1.521	3.43882	0.00118271	0.0599238	-0.923129
ENSG00000172667	ZMAT3	zinc finger matrin-type 3	64393		PF12874	protein_coding	chr3		0	0.637626	6.09049	2.96061	0.00467551	0.10453	-2.37034
ENSG00000108854	SMURF2	SMAD specific E3 ubiquitin protein ligase 2	64750	6.3.2.19	PF00632	protein_coding	chr17		0	0.342283	5.80878	2.95363	0.00476628	0.105482	-2.37232
ENSG00000222588	LOC124900296	small nucleolar RNA SNORA19	124900296			snoRNA	chr10		0	0.665189	-0.147792	3.43535	0.00119504	0.0601816	-0.933526
ENSG00000247982	LINC00926	long intergenic non-protein coding RNA 926	283663			lncRNA	chr15		0	1.31733	5.3866	3.43326	0.00120251	0.0603014	-1.10872
ENSG00000106346	USP42	ubiquitin specific peptidase 42	84132		PF00443	protein_coding	chr7		0	0.255997	5.17801	2.95273	0.0047781	0.105499	-2.33741
ENSG00000115977	AAK1	AP2 associated kinase 1	22848		PF00069	protein_coding	chr2		0	0.436548	7.54671	2.95141	0.00479553	0.105697	-2.45473
ENSG00000106588	PSMA2	proteasome 20S subunit alpha 2	5683	3.4.25.1	PF00227	protein_coding	chr7		0	0.497649	1.98664	2.94835	0.00483618	0.106217	-2.14023
ENSG00000229792	LINC00399	long intergenic non-protein coding RNA 399	104326054			lncRNA	chr13		0	1.91759	-1.11732	3.42883	0.0012185	0.0607494	-0.989562
ENSG00000133392	MYH11	myosin heavy chain 11	4629		PF02736	protein_coding	chr16		0	0.516974	4.73879	2.94748	0.00484772	0.106377	-2.32766
ENSG00000263300						lncRNA	chr17		0	0.738981	-0.275648	3.42533	0.00123125	0.061122	-0.960687
ENSG00000171970	ZNF57	zinc finger protein 57	126295		PF13894	protein_coding	chr19	zf-C2H2	1	0.569866	-0.484163	2.94331	0.00490361	0.106757	-2.10599
ENSG00000257433						lncRNA	chr12		0	-0.704721	-0.261457	-3.42397	0.00123624	0.0611447	-0.972725
ENSG00000189149						transcribed_unitary_pseudogene	chr16		0	-0.929499	1.25953	-3.42331	0.0012387	0.0611452	-0.958965
ENSG00000169084	DHRSX	dehydrogenase/reductase X-linked	207063		PF00106	protein_coding	chrX		0	0.278299	4.63125	2.94244	0.00491542	0.106921	-2.32275
ENSG00000283399	LOC100887080	acyl-CoA synthetase medium chain family member 4 pseudogene	100887080			unprocessed_pseudogene	chr16		0	1.72801	2.66137	3.41725	0.00126123	0.0617778	-1.01279
ENSG00000261646						lncRNA	chr4		0	1.13096	0.226688	3.4168	0.00126292	0.0617778	-0.975835
ENSG00000276396						misc_RNA	chr4		0	0.737282	1.40875	3.4163	0.0012648	0.0617778	-0.979316
ENSG00000197506	SLC28A3	solute carrier family 28 member 3	64078		PF07670	protein_coding	chr9		0	2.29964	1.5812	2.93699	0.00498955	0.107968	-2.17054
ENSG00000176171	BNIP3	BCL2 interacting protein 3	664		PF06553	protein_coding	chr10		0	0.408665	4.50418	2.9332	0.00504166	0.108606	-2.33568
ENSG00000064309	CDON	cell adhesion associated, oncogene regulated	50937		PF13927	protein_coding	chr11		0	1.25461	-0.237207	2.93107	0.00507122	0.109018	-2.1379
ENSG00000123104	ITPR2	inositol 1,4,5-trisphosphate receptor type 2	3709		PF00520	protein_coding	chr12		0	0.599703	7.23953	2.92867	0.00510464	0.109132	-2.5018
ENSG00000278965						TEC	chr5		0	1.75094	-0.876281	3.41172	0.00128213	0.06216	-1.00994
ENSG00000262652						lncRNA	chr17		0	0.501238	1.41475	3.40946	0.00129077	0.06216	-0.996289
ENSG00000147535	PLPP5	phospholipid phosphatase 5	84513		PF01569	protein_coding	chr8		0	0.405989	5.41782	2.92529	0.00515213	0.109865	-2.42409
ENSG00000090615	GOLGA3	golgin A3	2802			protein_coding	chr12		0	0.294811	7.02943	2.9215	0.00520596	0.110476	-2.50951
ENSG00000168395	ING5	inhibitor of growth family member 5	84289		PF12998	protein_coding	chr2		0	0.470289	5.95548	2.92052	0.00521992	0.110476	-2.46475
ENSG00000254527	ENPP7P12	ectonucleotide pyrophosphatase/phosphodiesterase 7 pseudogene 12	106480230			processed_pseudogene	chr8		0	1.20472	-2.06491	3.40655	0.00130199	0.06216	-1.10825
ENSG00000166527	CLEC4D	C-type lectin domain family 4 member D	338339		PF00059	protein_coding	chr12		0	2.48882	0.213379	2.91954	0.00523394	0.110476	-2.17077
ENSG00000142794	NBPF3	NBPF member 3	84224		PF06758	protein_coding	chr1		0	0.858587	3.54607	2.91565	0.00528999	0.111094	-2.31414
ENSG00000256525	POLG2	DNA polymerase gamma 2, accessory subunit	11232		PF03129	protein_coding	chr17		0	0.216206	6.30735	2.91239	0.00533734	0.111584	-2.49943
ENSG00000105186	ANKRD27	ankyrin repeat domain 27	84079		PF13637	protein_coding	chr19		0	0.572842	7.06094	2.91232	0.00533828	0.111584	-2.53474
ENSG00000285662						lncRNA	chr10		0	2.52873	-1.03557	3.40535	0.00130664	0.06216	-1.03588
ENSG00000251520						unprocessed_pseudogene	chr1		0	0.653517	-0.365044	3.4039	0.00131229	0.0623102	-1.01511
ENSG00000248890	HHIP-AS1	HHIP antisense RNA 1	646576			lncRNA	chr4		0	1.8631	-0.601679	3.40097	0.00132372	0.0626612	-1.03174
ENSG00000273687						lncRNA	chr17		0	0.610888	-0.276666	3.40072	0.00132471	0.0626612	-1.02155
ENSG00000111641	NOP2	NOP2 nucleolar protein	4839		PF17125	protein_coding	chr12		0	0.537894	1.77714	2.91058	0.00536378	0.111584	-2.22523
ENSG00000224420	ADM5	adrenomedullin 5 (putative)	199800			protein_coding	chr19		0	0.82094	1.53436	2.91044	0.00536585	0.111584	-2.21863
ENSG00000232684	ATP11A-AS1	ATP11A antisense RNA 1	100874205			lncRNA	chr13		0	0.692146	1.63196	3.39819	0.00133472	0.062777	-1.02808
ENSG00000260487						lncRNA	chr16		0	-1.07358	-0.146779	-3.397	0.00133943	0.0628798	-1.0397
ENSG00000167371	PRRT2	proline rich transmembrane protein 2	112476		PF04505	protein_coding	chr16		0	1.15104	-0.874733	2.90973	0.00537617	0.111584	-2.17797
ENSG00000163635	ATXN7	ataxin 7	6314		PF08313	protein_coding	chr3		0	0.245688	6.92476	2.90907	0.00538598	0.111584	-2.53418
ENSG00000145975	FAM217A	family with sequence similarity 217 member A	222826		PF15344	protein_coding	chr6		0	0.534268	0.512691	2.90323	0.00547252	0.112796	-2.21092
ENSG00000136527	TRA2B	transformer 2 beta homolog	6434		PF00076	protein_coding	chr3		0	0.287857	8.6015	2.90004	0.00552027	0.112887	-2.61132
ENSG00000159374	M1AP	meiosis 1 associated protein	130951			protein_coding	chr2		0	0.915362	2.2889	2.89966	0.00552599	0.112911	-2.27746
ENSG00000171714	ANO5	anoctamin 5	203859		PF16178	protein_coding	chr11		0	2.1472	-0.774435	2.89896	0.00553662	0.113036	-2.20161
ENSG00000125430	HS3ST3B1	heparan sulfate-glucosamine 3-sulfotransferase 3B1	9953	2.8.2.30	PF00685	protein_coding	chr17		0	0.920628	3.55143	2.89847	0.00554396	0.113093	-2.36642
ENSG00000228510						processed_pseudogene	chr9		0	1.23489	-0.68493	3.38542	0.0013862	0.0641096	-1.06711
ENSG00000172236	TPSAB1	tryptase alpha/beta 1	7177		PF00089	protein_coding	chr16		0	2.32845	2.37083	2.89379	0.00561506	0.113799	-2.30827
ENSG00000004809	SLC22A16	solute carrier family 22 member 16	85413		PF00083	protein_coding	chr6		0	0.466312	5.23562	2.88746	0.00571259	0.114617	-2.5042
ENSG00000238405	RNA5SP311	RNA, 5S ribosomal pseudogene 311	106480358			rRNA_pseudogene	chr10		0	1.43319	-0.312068	3.38139	0.00140281	0.064519	-1.06889
ENSG00000255165						lncRNA	chr11		0	1.0214	-0.298337	3.3778	0.00141782	0.064959	-1.07762
ENSG00000119772	DNMT3A	DNA methyltransferase 3 alpha	1788	2.1.1.37	PF17980	protein_coding	chr2		0	0.347037	6.68649	2.88493	0.00575213	0.114987	-2.58512
ENSG00000265733	SNORA74C-1	small nucleolar RNA, H/ACA box 74C-1	109616974			snoRNA	chr10		0	0.769043	-0.820502	3.37723	0.0014202	0.064959	-1.09387
ENSG00000135052	GOLM1	golgi membrane protein 1	51280			protein_coding	chr9		0	0.602358	4.51255	2.88355	0.00577376	0.115143	-2.46102
ENSG00000008256	CYTH3	cytohesin 3	9265		PF00169	protein_coding	chr7		0	0.600483	4.08172	2.88164	0.00580377	0.115464	-2.43611
ENSG00000204815	ODAD4	outer dynein arm docking complex subunit 4	83538		PF17874	protein_coding	chr17		0	0.568277	2.82121	2.88026	0.00582553	0.115804	-2.34509
ENSG00000164690	SHH	sonic hedgehog signaling molecule	6469		PF01085	protein_coding	chr7		0	1.18011	-0.781032	2.87777	0.00586502	0.115999	-2.24905
ENSG00000127914	AKAP9	A-kinase anchoring protein 9	10142			protein_coding	chr7		0	0.445021	8.0403	2.87717	0.00587455	0.115999	-2.65416
ENSG00000237499	WAKMAR2	wound and keratinocyte migration associated lncRNA 2	100130476			lncRNA	chr6		0	1.46677	3.04636	3.37164	0.00144386	0.0653224	-1.14751
ENSG00000119231	SENP5	SUMO specific peptidase 5	205564		PF02902	protein_coding	chr3		0	0.223828	6.11191	2.87455	0.00591649	0.11659	-2.5835
ENSG00000145358	DDIT4L	DNA damage inducible transcript 4 like	115265		PF07809	protein_coding	chr4		0	2.64595	-1.56186	2.8723	0.00595277	0.11712	-2.26207
ENSG00000106624	AEBP1	AE binding protein 1	165		PF00754	protein_coding	chr7		0	1.06712	4.31936	2.87135	0.00596809	0.117197	-2.4811
ENSG00000033327	GAB2	GRB2 associated binding protein 2	9846		PF00169	protein_coding	chr11		0	0.617344	6.91978	2.8667	0.00604383	0.118227	-2.64367
ENSG00000138709	LARP1B	La ribonucleoprotein 1B	55132		PF05383	protein_coding	chr4		0	0.359143	5.34128	2.86478	0.00607523	0.118686	-2.56153
ENSG00000236609	ZNF853	zinc finger protein 853	54753		PF00096	protein_coding	chr7	zf-C2H2	1	1.19292	1.33781	2.86178	0.00612477	0.118997	-2.32769
ENSG00000154710	RABGEF1	RAB guanine nucleotide exchange factor 1	27342		PF18151	protein_coding	chr7		0	0.390431	2.51359	2.85894	0.006172	0.119639	-2.37318
ENSG00000180210	F2	coagulation factor II, thrombin	2147	3.4.21.5	PF00051	protein_coding	chr11		0	0.70533	-0.105609	2.85674	0.00620892	0.119796	-2.30659
ENSG00000243789	JMJD7	jumonji domain containing 7	100137047		PF13621	protein_coding	chr15		0	0.557527	0.576107	2.85619	0.00621811	0.11988	-2.32132
ENSG00000222004	LINC02860	long intergenic non-protein coding RNA 2860	285941			lncRNA	chr7		0	-1.61446	-1.18504	-3.36127	0.00148875	0.0659981	-1.19738
ENSG00000132170	PPARG	peroxisome proliferator activated receptor gamma	5468		PF00105	protein_coding	chr3	THR-like	1	2.14322	0.963536	2.85535	0.00623227	0.119881	-2.33798
ENSG00000174586	ZNF497	zinc finger protein 497	162968		PF00096	protein_coding	chr19	zf-C2H2	1	0.661776	2.13934	2.85533	0.00623257	0.119881	-2.36987
ENSG00000178585	CTNNBIP1	catenin beta interacting protein 1	56998		PF06384	protein_coding	chr1		0	0.491567	4.98368	2.85496	0.00623892	0.11991	-2.56236
ENSG00000198723	SAXO5	stabilizer of axonemal microtubules 5	374877		PF15373	protein_coding	chr19		0	1.19564	-0.706724	2.85327	0.00626738	0.120179	-2.30298
ENSG00000162738	VANGL2	VANGL planar cell polarity protein 2	57216		PF06638	protein_coding	chr1		0	1.71627	1.18811	2.85248	0.00628077	0.120341	-2.34895
ENSG00000259307						lncRNA	chr15		0	-1.26223	-1.58438	-3.35845	0.00150116	0.0659981	-1.23624
ENSG00000010404	IDS	iduronate 2-sulfatase	3423	3.1.6.13	PF00884	protein_coding	chrX		0	0.498155	4.70539	2.85153	0.00629685	0.120341	-2.55258
ENSG00000272088						lncRNA	chr1		0	1.24807	-1.29738	3.3529	0.00152593	0.0666161	-1.16756
ENSG00000249738	LOC285626	uncharacterized LOC285626	285626			lncRNA	chr5		0	1.54815	-0.366449	3.35284	0.00152623	0.0666161	-1.14102
ENSG00000258082						lncRNA	chr1		0	-1.38099	0.391463	-3.35207	0.00152966	0.0666161	-1.14233
ENSG00000101850	GPR143	G protein-coupled receptor 143	4935		PF02101	protein_coding	chrX		0	0.849098	-1.36259	2.85016	0.0063202	0.120341	-2.30846
ENSG00000168675	LDLRAD4	low density lipoprotein receptor class A domain containing 4	753			protein_coding	chr18		0	0.76031	6.3413	2.84871	0.00634501	0.120389	-2.66333
ENSG00000114805	PLCH1	phospholipase C eta 1	23007		PF00168	protein_coding	chr3		0	1.81748	1.80398	2.84787	0.00635953	0.120389	-2.39209
ENSG00000214727						unprocessed_pseudogene	chr22		0	0.730242	-0.732366	3.34988	0.00153957	0.0666161	-1.15867
ENSG00000135835	KIAA1614	KIAA1614	57710		PF15737	protein_coding	chr1		0	0.590581	2.608	2.84528	0.00640411	0.120557	-2.41704
ENSG00000110881	ASIC1	acid sensing ion channel subunit 1	41		PF00858	protein_coding	chr12		0	1.73452	0.658378	2.84505	0.00640795	0.120557	-2.34825
ENSG00000207468	SNORA19	small nucleolar RNA, H/ACA box 19	641451			snoRNA	chr10		0	0.721199	-0.181253	3.34815	0.00154743	0.0666161	-1.15046
ENSG00000246582	TNFRSF10A-DT	TNFRSF10A divergent transcript	389641			lncRNA	chr8		0	-0.840526	0.634254	-3.34781	0.00154897	0.0666161	-1.14913
ENSG00000130561	SAG	S-antigen visual arrestin	6295		PF00339	protein_coding	chr2		0	0.826496	-1.30486	2.84096	0.00647909	0.121369	-2.32932
ENSG00000171291	ZNF439	zinc finger protein 439	90594			protein_coding	chr19	zf-C2H2	1	0.493916	5.52341	2.84047	0.00648759	0.121369	-2.636
ENSG00000288598	LOC105370174	uncharacterized LOC105370174	105370174						0	-0.625563	0.558551	-3.34643	0.0015553	0.0666161	-1.15241
ENSG00000050555	LAMC3	laminin subunit gamma 3	10319		PF00055	protein_coding	chr9		0	1.62674	0.224045	2.84	0.0064959	0.121369	-2.35844
ENSG00000166126	AMN	amnion associated transmembrane protein	81693		PF14828	protein_coding	chr14		0	1.15132	2.9205	2.83974	0.00650034	0.121369	-2.45724
ENSG00000213366	GSTM2	glutathione S-transferase mu 2	2946	2.5.1.18	PF02798	protein_coding	chr1		0	0.862364	4.08174	2.83925	0.00650902	0.121369	-2.54262
ENSG00000172508	CARNS1	carnosine synthase 1	57571		PF18130	protein_coding	chr11		0	1.09905	2.8185	2.83909	0.00651175	0.121369	-2.45098
ENSG00000140391	TSPAN3	tetraspanin 3	10099		PF00335	protein_coding	chr15		0	0.26519	6.92764	2.8383	0.00652575	0.121398	-2.70705
ENSG00000241869	RN7SL363P	RNA, 7SL, cytoplasmic 363, pseudogene	106480504			misc_RNA	chr15		0	-1.00603	-1.09739	-3.34209	0.00157528	0.0667831	-1.21661
ENSG00000160953	PWWP3A	PWWP domain containing 3A, DNA repair factor	84939			protein_coding	chr19		0	0.481377	5.15832	2.83779	0.00653464	0.121446	-2.61991
ENSG00000183060	LYSMD4	LysM domain containing 4	145748			protein_coding	chr15		0	0.670481	3.02683	2.8376	0.00653806	0.121446	-2.45664
ENSG00000169071	ROR2	receptor tyrosine kinase like orphan receptor 2	4920		PF00051	protein_coding	chr9		0	1.29495	-1.37211	2.83587	0.00656849	0.121721	-2.33858
ENSG00000152242	ARK2N	arkadia (RNF111) N-terminal like PKA signaling regulator 2N	147339		PF15303	protein_coding	chr18		0	0.268318	6.11588	2.8358	0.00656982	0.121721	-2.6764
ENSG00000250075	LOC101927237	uncharacterized LOC101927237	101927237			lncRNA	chr4		0	0.717679	0.6275	3.3327	0.00161938	0.068074	-1.18654
ENSG00000170175	CHRNB1	cholinergic receptor nicotinic beta 1 subunit	1140		PF02931	protein_coding	chr17		0	0.72901	3.24381	2.83565	0.00657241	0.121721	-2.47909
ENSG00000128590	DNAJB9	DnaJ heat shock protein family (Hsp40) member B9	4189		PF00226	protein_coding	chr7		0	0.509122	3.97159	2.83439	0.00659477	0.121954	-2.5385
ENSG00000183134	PTGDR2	prostaglandin D2 receptor 2	11251		PF00001	protein_coding	chr11		0	1.3054	1.20105	2.83301	0.00661921	0.122004	-2.39421
ENSG00000121690	DEPDC7	DEP domain containing 7	91614		PF00610	protein_coding	chr11		0	1.26687	2.0791	2.83286	0.00662192	0.122004	-2.42797
ENSG00000140367	UBE2Q2	ubiquitin conjugating enzyme E2 Q2	92912	6.3.2.19	PF00179	protein_coding	chr15		0	0.327397	6.32309	2.82943	0.00668331	0.122601	-2.70231
ENSG00000185624	P4HB	prolyl 4-hydroxylase subunit beta	5034	5.3.4.1	PF00085	protein_coding	chr17		0	0.835507	8.61782	2.82891	0.00669265	0.122672	-2.78833
ENSG00000185920	PTCH1	patched 1	5727		PF02460	protein_coding	chr9		0	1.6164	2.10497	2.82664	0.00673357	0.122843	-2.44846
ENSG00000018189	RUFY3	RUN and FYVE domain containing 3	22902		PF02759	protein_coding	chr4		0	0.567242	5.69377	2.82658	0.00673472	0.122843	-2.68396
ENSG00000100612	DHRS7	dehydrogenase/reductase 7	51635		PF00106	protein_coding	chr14		0	0.420373	5.50196	2.82575	0.00674979	0.122843	-2.67162
ENSG00000173662	TAS1R1	taste 1 receptor member 1	80835		PF07562	protein_coding	chr1		0	0.720738	-0.76602	2.82567	0.00675125	0.122843	-2.3621
ENSG00000185219	ZNF445	zinc finger protein 445	353274		PF02023	protein_coding	chr3	zf-C2H2	1	0.301363	6.99439	2.82389	0.00678357	0.12302	-2.74653
ENSG00000229399						processed_pseudogene	chr1		0	0.703518	-1.89359	3.32433	0.00165966	0.0683024	-1.29636
ENSG00000137825	ITPKA	inositol-trisphosphate 3-kinase A	3706	2.7.1.127	PF03770	protein_coding	chr15		0	1.28175	0.694741	2.82287	0.00680227	0.12302	-2.39891
ENSG00000200783						misc_RNA	chr17		0	1.02907	0.481383	3.32361	0.00166317	0.0683024	-1.20923
ENSG00000258086						lncRNA	chr12		0	0.633851	0.861232	3.3219	0.00167152	0.0685323	-1.21433
ENSG00000143702	CEP170	centrosomal protein 170	9859		PF00498	protein_coding	chr1		0	0.335554	6.45065	2.82231	0.00681238	0.12302	-2.72685
ENSG00000281332						lncRNA	chr7		0	0.842927	2.42846	3.31889	0.00168633	0.0688903	-1.24753
ENSG00000126214	KLC1	kinesin light chain 1	3831		PF13424	protein_coding	chr14		0	0.261894	6.34565	2.81991	0.00685651	0.123197	-2.72771
ENSG00000260293						lncRNA	chr16		0	0.740457	2.08026	3.31596	0.00170089	0.0691734	-1.24777
ENSG00000232082	RPS6KA2-IT1	RPS6KA2 intronic transcript 1	100874353			lncRNA	chr6		0	1.69336	-2.5281	3.31593	0.00170103	0.0691734	-1.35336
ENSG00000286369	LOC105369363	uncharacterized LOC105369363	105369363			lncRNA	chr11		0	1.08385	-1.1029	3.31358	0.0017128	0.0695386	-1.26706
ENSG00000258315	C17orf49	chromosome 17 open reading frame 49	124944			protein_coding	chr17		0	0.603189	0.0543617	2.81813	0.00688929	0.123197	-2.39345
ENSG00000160469	BRSK1	BR serine/threonine kinase 1	84446		PF00069	protein_coding	chr19		0	0.958331	1.16954	2.81773	0.00689676	0.12321	-2.42175
ENSG00000287445						lncRNA	chr1		0	-0.850213	-1.72934	-3.31013	0.00173017	0.0699022	-1.34433
ENSG00000008516	MMP25	matrix metallopeptidase 25	64386		PF01471	protein_coding	chr16		0	1.06104	2.74745	2.81739	0.00690303	0.12321	-2.49356
ENSG00000274322						protein_coding	chr20		0	0.668317	-0.072731	2.81712	0.00690801	0.12321	-2.39514
ENSG00000134363	FST	follistatin	10468		PF07648	protein_coding	chr5		0	1.98143	-1.61447	2.81369	0.00697184	0.123947	-2.38687
ENSG00000183250	LINC01547	long intergenic non-protein coding RNA 1547	84536			lncRNA	chr21		0	-1.20038	1.47662	-3.30522	0.00175524	0.0704582	-1.25828
ENSG00000241911	TRBVB	T cell receptor beta variable B (pseudogene)	28555			TR_V_pseudogene	chr7		0	-2.10109	1.67432	-3.30428	0.00176002	0.0705231	-1.26068
ENSG00000123643	SLC36A1	solute carrier family 36 member 1	206358		PF01490	protein_coding	chr5		0	0.736608	5.96644	2.81077	0.00702652	0.124313	-2.73531
ENSG00000164506	STXBP5	syntaxin binding protein 5	134957		PF08366	protein_coding	chr6		0	0.526433	6.47672	2.80967	0.00704737	0.124589	-2.75817
ENSG00000229056	HECW2-AS1	HECW2 antisense RNA 1	101927482			lncRNA	chr2		0	1.83475	-1.64576	3.3027	0.00176817	0.0705231	-1.30378
ENSG00000072832	CRMP1	collapsin response mediator protein 1	1400		PF01979	protein_coding	chr4		0	1.68308	-1.32947	2.80941	0.00705213	0.124589	-2.39452
ENSG00000197555	SIPA1L1	signal induced proliferation associated 1 like 1	26037		PF02145	protein_coding	chr14		0	0.611052	4.94585	2.80314	0.00717155	0.125407	-2.69246
ENSG00000268218						lncRNA	chr16		0	0.403923	3.31598	3.29884	0.00178825	0.0709831	-1.3363
ENSG00000199472						misc_RNA	chr14		0	0.746742	-1.97897	3.29753	0.0017951	0.0711417	-1.36126
ENSG00000254726	MEX3A	mex-3 RNA binding family member A	92312		PF13920	protein_coding	chr1		0	1.17809	2.11158	2.80255	0.00718291	0.125407	-2.48296
ENSG00000177426	TGIF1	TGFB induced factor homeobox 1	7050		PF05920	protein_coding	chr18	Homeobox	1	0.723082	5.0776	2.80223	0.00718899	0.125407	-2.70118
ENSG00000241429	EEF1A1P25	eukaryotic translation elongation factor 1 alpha 1 pseudogene 25	646612			processed_pseudogene	chr3		0	0.622596	3.39491	3.29409	0.00181322	0.0715191	-1.35405
ENSG00000100425	BRD1	bromodomain containing 1	23774		PF13831	protein_coding	chr22		0	0.271503	6.16111	2.80001	0.00723177	0.125977	-2.76528
ENSG00000074054	CLASP1	cytoplasmic linker associated protein 1	23332		PF12348	protein_coding	chr2		0	0.219961	6.83884	2.79927	0.00724622	0.126141	-2.79718
ENSG00000287277	LOC107984203	endogenous retrovirus group K member 6 Env polyprotein	107984203			lncRNA	chr10		0	2.49384	1.21046	3.29189	0.00182492	0.0715368	-1.301
ENSG00000198792	TMEM184B	transmembrane protein 184B	25829		PF03619	protein_coding	chr22		0	0.55603	5.5647	2.79674	0.00729522	0.126305	-2.74276
ENSG00000138829	FBN2	fibrillin 2	2201		PF18193	protein_coding	chr5		0	1.84091	3.35012	2.79212	0.00738589	0.127018	-2.605
ENSG00000005483	KMT2E	lysine methyltransferase 2E (inactive)	55904		PF00856	protein_coding	chr7		0	0.288444	7.73752	2.79137	0.0074007	0.127018	-2.85021
ENSG00000160325	CACFD1	calcium channel flower domain containing 1	11094		PF10233	protein_coding	chr9		0	0.822055	2.18649	2.79096	0.00740869	0.127018	-2.52017
ENSG00000140287	HDC	histidine decarboxylase	3067	4.1.1.22	PF00282	protein_coding	chr15		0	2.26392	2.9246	2.78926	0.0074423	0.127313	-2.60095
ENSG00000105708	ZNF14	zinc finger protein 14	7561		PF00096	protein_coding	chr19	zf-C2H2	1	0.321039	3.51104	2.78728	0.0074818	0.127639	-2.60427
ENSG00000196418	ZNF124	zinc finger protein 124	7678		PF01352	protein_coding	chr1	zf-C2H2	1	0.427986	4.76026	2.78668	0.00749369	0.127658	-2.70614
ENSG00000205927	OLIG2	oligodendrocyte transcription factor 2	10215		PF00010	protein_coding	chr21	bHLH	1	2.15951	-0.631446	2.78582	0.00751103	0.127718	-2.45149
ENSG00000060558	GNA15	G protein subunit alpha 15	2769		PF00503	protein_coding	chr19		0	0.665276	6.73638	2.78542	0.00751904	0.127767	-2.83001
ENSG00000122188	LAX1	lymphocyte transmembrane adaptor 1	54900		PF15681	protein_coding	chr1		0	0.833755	3.54799	2.78057	0.00761678	0.128378	-2.63705
ENSG00000147100	SLC16A2	solute carrier family 16 member 2	6567		PF07690	protein_coding	chrX		0	1.9878	-0.00377363	2.77854	0.00765792	0.128559	-2.47912
ENSG00000166123	GPT2	glutamic--pyruvic transaminase 2	84706	2.6.1.2	PF00155	protein_coding	chr16		0	1.12726	5.19147	2.7778	0.00767317	0.128559	-2.77324
ENSG00000228948						processed_pseudogene	chr9		0	-1.18477	-1.98972	-3.27688	0.00190656	0.0731939	-1.44907
ENSG00000181754	AMIGO1	adhesion molecule with Ig like domain 1	57463		PF07679	protein_coding	chr1		0	1.08924	2.15552	2.77756	0.00767794	0.128559	-2.55849
ENSG00000285763						lncRNA	chr6		0	0.857963	-1.33576	3.27555	0.00191394	0.0731939	-1.36991
ENSG00000143641	GALNT2	polypeptide N-acetylgalactosaminyltransferase 2	2590	2.4.1.41	PF00535	protein_coding	chr1		0	0.417123	6.38858	2.77716	0.00768612	0.128559	-2.83058
ENSG00000251002	TRD-AS1	TRD antisense RNA 1	105370401			lncRNA	chr14		0	1.83563	4.16258	3.27496	0.00191727	0.0731939	-1.4669
ENSG00000164535	DAGLB	diacylglycerol lipase beta	221955		PF01764	protein_coding	chr7		0	0.365717	6.29966	2.77707	0.007688	0.128559	-2.82868
ENSG00000187479	C11orf96	chromosome 11 open reading frame 96	387763			protein_coding	chr11		0	1.00922	-0.328142	2.77567	0.00771669	0.128842	-2.47974
ENSG00000255968						lncRNA	chr12		0	0.823892	1.64641	3.27323	0.00192694	0.0732845	-1.34473
ENSG00000076555	ACACB	acetyl-CoA carboxylase beta	32	6.3.4.14	PF02785	protein_coding	chr12		0	0.764349	5.03802	2.77486	0.00773331	0.128861	-2.76768
ENSG00000224307						lncRNA	chr9		0	-2.13461	-1.52685	-3.27231	0.00193207	0.0732845	-1.45667
ENSG00000141012	GALNS	galactosamine (N-acetyl)-6-sulfatase	2588	3.1.6.4	PF14707	protein_coding	chr16		0	0.628436	5.56885	2.77421	0.00774668	0.128877	-2.8006
ENSG00000254649						lncRNA	chr11		0	0.897157	1.13342	3.27008	0.00194468	0.0734053	-1.34715
ENSG00000255150	EID3	EP300 interacting inhibitor of differentiation 3	493861		PF15412	protein_coding	chr12		0	0.500388	2.00791	2.77333	0.00776488	0.129042	-2.5474
ENSG00000186827	TNFRSF4	TNF receptor superfamily member 4	7293		PF00020	protein_coding	chr1		0	1.91208	0.955547	2.77306	0.00777056	0.12905	-2.52386
ENSG00000215386	MIR99AHG	mir-99a-let-7c cluster host gene	388815			lncRNA	chr21		0	-2.04129	1.57394	-3.26925	0.00194939	0.0734053	-1.34569
ENSG00000162745	OLFML2B	olfactomedin like 2B	25903		PF02191	protein_coding	chr1		0	1.30324	2.21637	2.77175	0.00779756	0.129384	-2.57637
ENSG00000070371	CLTCL1	clathrin heavy chain like 1	8218		PF09268	protein_coding	chr22		0	1.82134	4.42403	2.77092	0.00781484	0.129384	-2.73542
ENSG00000136848	DAB2IP	DAB2 interacting protein	153090		PF00168	protein_coding	chr9		0	1.3012	0.485362	2.7705	0.00782343	0.129411	-2.51034
ENSG00000166159	LRTM2	leucine rich repeats and transmembrane domains 2	654429		PF01462	protein_coding	chr12		0	1.31924	-0.681292	2.76981	0.00783781	0.129486	-2.48563
ENSG00000178184	PARD6G	par-6 family cell polarity regulator gamma	84552		PF00595	protein_coding	chr18		0	0.898228	0.822708	2.7688	0.00785902	0.12957	-2.52059
ENSG00000226148						processed_pseudogene	chr1		0	1.09112	0.983931	3.26417	0.00197835	0.0738268	-1.36169
ENSG00000136854	STXBP1	syntaxin binding protein 1	6812		PF00995	protein_coding	chr9		0	1.37748	2.65725	2.76801	0.0078755	0.12967	-2.60525
ENSG00000267507						processed_pseudogene	chr19		0	-1.34632	-2.31547	-3.26285	0.00198598	0.0738901	-1.54857
ENSG00000287690						lncRNA	chr6		0	1.66307	-0.882409	3.26173	0.00199246	0.0739159	-1.36871
ENSG00000171456	ASXL1	ASXL transcriptional regulator 1	171023		PF05066	protein_coding	chr20		0	0.207536	7.44059	2.76628	0.00791176	0.130009	-2.89917
ENSG00000166529	ZSCAN21	zinc finger and SCAN domain containing 21	7589		PF00096	protein_coding	chr7	zf-C2H2	1	0.405048	2.10687	2.76521	0.00793412	0.13012	-2.57062
ENSG00000151849	CENPJ	centromere protein J	55835		PF07202	protein_coding	chr13		0	0.471819	6.0286	2.76439	0.00795142	0.130204	-2.84744
ENSG00000116273	PHF13	PHD finger protein 13	148479		PF00628	protein_coding	chr1		0	0.553357	3.32734	2.7637	0.00796612	0.130284	-2.64484
ENSG00000081760	AACS	acetoacetyl-CoA synthetase	65985	6.2.1.16	PF00501	protein_coding	chr12		0	0.413893	4.47264	2.76053	0.00803335	0.130715	-2.74618
ENSG00000105982	RNF32	ring finger protein 32	140545		PF00612	protein_coding	chr7		0	0.521232	1.20758	2.75976	0.00804964	0.130895	-2.54901
ENSG00000267582						lncRNA	chr19		0	0.631176	-0.187745	3.2576	0.00201646	0.0741393	-1.37193
ENSG00000234883	MIR155HG	MIR155 host gene	114614			lncRNA	chr21		0	-1.05442	2.44922	-3.2569	0.00202061	0.0741824	-1.39471
ENSG00000234854	LINC00676	long intergenic non-protein coding RNA 676	101409253			lncRNA	chr13		0	1.91348	-0.904992	3.2556	0.00202822	0.0742816	-1.38877
ENSG00000285761						lncRNA	chr6		0	-1.12252	-1.04154	-3.25542	0.00202927	0.0742816	-1.42128
ENSG00000270605						lncRNA	chr1		0	-0.742832	2.03413	-3.25422	0.00203636	0.0743092	-1.39419
ENSG00000140326	CDAN1	codanin 1	146059		PF15296	protein_coding	chr15		0	0.311814	5.16343	2.75861	0.00807421	0.130993	-2.80619
ENSG00000280913	CTSLP3	cathepsin L pseudogene 3	644021			transcribed_unprocessed_pseudogene	chr10		0	2.28542	-1.15418	3.25378	0.00203897	0.0743092	-1.39662
ENSG00000100276	RASL10A	RAS like family 10 member A	10633		PF00071	protein_coding	chr22		0	1.02868	-0.383134	2.75687	0.00811154	0.131302	-2.51799
ENSG00000205771						transcribed_unprocessed_pseudogene	chr15		0	0.578068	1.99812	3.25173	0.00205115	0.0744385	-1.40671
ENSG00000175130	MARCKSL1	MARCKS like 1	65108		PF02063	protein_coding	chr1		0	0.797313	4.82348	2.75417	0.00816984	0.131817	-2.78733
ENSG00000262313						lncRNA	chr17		0	1.21691	-1.38909	3.25089	0.00205615	0.0744549	-1.41236
ENSG00000188959	C9orf152	chromosome 9 open reading frame 152	401546		PF15733	protein_coding	chr9		0	0.982003	-1.75285	2.75362	0.00818166	0.131856	-2.5176
ENSG00000122778	KIAA1549	KIAA1549	57670		PF12877	protein_coding	chr7	Others	1	0.896938	4.34522	2.7524	0.00820814	0.131892	-2.7783
ENSG00000171532	NEUROD2	neuronal differentiation 2	4761		PF00010	protein_coding	chr17	bHLH	1	0.737556	-0.416545	2.75229	0.00821062	0.131892	-2.52601
ENSG00000240160	RN7SL263P	RNA, 7SL, cytoplasmic 263, pseudogene	106480993			misc_RNA	chr22		0	0.704676	0.00966989	3.24715	0.00207857	0.0748766	-1.39663
ENSG00000205090	TMEM240	transmembrane protein 240	339453		PF15207	protein_coding	chr1		0	0.690595	-1.20845	2.75142	0.00822959	0.131892	-2.51625
ENSG00000134297	PLEKHA8P1	pleckstrin homology domain containing A8 pseudogene 1	51054			transcribed_processed_pseudogene	chr12		0	-0.491587	2.9768	-3.24534	0.00208951	0.0750536	-1.44682
ENSG00000222421						misc_RNA	chr9		0	-1.66691	-1.93901	-3.24411	0.00209692	0.0751072	-1.56477
ENSG00000186767	SPIN4	spindlin family member 4	139886		PF02513	protein_coding	chrX		0	0.605222	5.46148	2.75111	0.00823636	0.131892	-2.84545
ENSG00000259823	LYPD8	LY6/PLAUR domain containing 8	646627		PF00021	protein_coding	chr1		0	1.43854	-0.557919	2.75041	0.00825163	0.131892	-2.53078
ENSG00000182389	CACNB4	calcium voltage-gated channel auxiliary subunit beta 4	785		PF12052	protein_coding	chr2		0	1.1857	4.24137	2.75008	0.00825871	0.131892	-2.7672
ENSG00000244490						processed_pseudogene	chr7		0	0.723518	0.0261171	3.23526	0.00215134	0.076722	-1.42545
ENSG00000111011	RSRC2	arginine and serine rich coiled-coil 2	65117		PF15477	protein_coding	chr12		0	0.297694	7.20335	2.74993	0.00826202	0.131892	-2.92883
ENSG00000223583	RPL17P9	ribosomal protein L17 pseudogene 9	729301			processed_pseudogene	chr1		0	0.357646	1.17917	3.22976	0.00218581	0.0776783	-1.44509
ENSG00000113269	RNF130	ring finger protein 130	55819			protein_coding	chr5		0	0.361571	7.46978	2.74981	0.00826471	0.131892	-2.93977
ENSG00000286616						lncRNA	chr6		0	0.615812	2.4581	3.229	0.00219062	0.0776783	-1.47926
ENSG00000240522	RPL7AP10	ribosomal protein L7a pseudogene 10	161406			processed_pseudogene	chr19		0	0.463246	2.34922	3.22573	0.00221142	0.0781191	-1.47994
ENSG00000103264	FBXO31	F-box protein 31	79791		PF12014	protein_coding	chr16		0	0.447278	4.36368	2.74812	0.00830169	0.131926	-2.77072
ENSG00000259632						processed_pseudogene	chr15		0	0.731151	0.720908	3.22488	0.00221687	0.0781191	-1.45417
ENSG00000185950	IRS2	insulin receptor substrate 2	8660			protein_coding	chr13		0	0.973794	6.58021	2.74779	0.00830885	0.131926	-2.9095
ENSG00000183508	TENT5C	terminal nucleotidyltransferase 5C	54855		PF07984	protein_coding	chr1		0	0.958664	5.76871	2.74556	0.008358	0.132453	-2.88464
ENSG00000184402	SS18L1	SS18L1 subunit of BAF chromatin remodeling complex	26039		PF05030	protein_coding	chr20		0	0.220429	4.8528	2.74379	0.00839724	0.132737	-2.81384
ENSG00000278535	DHRS11	dehydrogenase/reductase 11	79154		PF00106	protein_coding	chr17		0	0.592392	3.85016	2.74152	0.00844772	0.133117	-2.74277
ENSG00000088808	PPP1R13B	protein phosphatase 1 regulatory subunit 13B	23368		PF00018	protein_coding	chr14		0	1.02425	2.13029	2.73916	0.00850049	0.133354	-2.63994
ENSG00000167210	LOXHD1	lipoxygenase homology PLAT domains 1	125336		PF01477	protein_coding	chr18		0	1.75696	1.04415	2.73632	0.0085645	0.133853	-2.60403
ENSG00000107771	CCSER2	coiled-coil serine rich protein 2	54462			protein_coding	chr10		0	0.364377	5.46981	2.73522	0.00858932	0.133989	-2.88405
ENSG00000179593	ALOX15B	arachidonate 15-lipoxygenase type B	247	1.13.11.-	PF00305	protein_coding	chr17		0	2.14687	-1.59267	2.73371	0.00862367	0.134357	-2.55326
ENSG00000216977	RPL21P65	ribosomal protein L21 pseudogene 65	100271178			processed_pseudogene	chr6		0	-0.756244	-1.85803	-3.22096	0.00224208	0.0781191	-1.54782
ENSG00000276170	LOC101929494	uncharacterized LOC101929494	101929494			lncRNA	chr17		0	0.906079	-0.79423	3.2207	0.00224379	0.0781191	-1.46602
ENSG00000230289						lncRNA	chr9		0	0.745557	-1.79872	3.21867	0.00225697	0.0783605	-1.52524
ENSG00000149115	TNKS1BP1	tankyrase 1 binding protein 1	85456		PF15327	protein_coding	chr11		0	0.623448	3.82822	2.73211	0.0086601	0.134458	-2.76512
ENSG00000197976	AKAP17A	A-kinase anchoring protein 17A	8227			protein_coding	chrX		0	0.455553	6.62619	2.732	0.00866255	0.134458	-2.95237
ENSG00000172543	CTSW	cathepsin W	1521	3.4.22.-	PF08246	protein_coding	chr11		0	1.22727	6.85853	2.72673	0.00878384	0.134913	-2.97969
ENSG00000080823	MOK	MOK protein kinase	5891		PF00069	protein_coding	chr14		0	1.03106	3.1527	2.72466	0.00883168	0.135564	-2.73355
ENSG00000070495	JMJD6	jumonji domain containing 6, arginine demethylase and lysine hydroxylase	23210		PF02373	protein_coding	chr17		0	0.468878	4.95	2.72411	0.00884463	0.135596	-2.87337
ENSG00000009830	POMT2	protein O-mannosyltransferase 2	29954	2.4.1.109	PF16192	protein_coding	chr14		0	0.466172	4.65567	2.72313	0.00886742	0.135778	-2.85228
ENSG00000118369	USP35	ubiquitin specific peptidase 35	57558		PF00443	protein_coding	chr11		0	0.600763	4.26746	2.72031	0.00893347	0.136121	-2.8309
ENSG00000253552						lncRNA	chr7		0	-3.49612	1.39236	-3.21336	0.00229181	0.0787336	-1.47856
ENSG00000077009	NMRK2	nicotinamide riboside kinase 2	27231		PF13238	protein_coding	chr19		0	0.949006	-1.63433	2.71934	0.00895611	0.136299	-2.58395
ENSG00000225798						lncRNA	chr15		0	0.589689	-0.45873	3.21174	0.00230248	0.078859	-1.48347
ENSG00000132563	REEP2	receptor accessory protein 2	51308		PF03134	protein_coding	chr5		0	1.01409	-1.57214	2.71628	0.00902844	0.136928	-2.58891
ENSG00000240809	CAP1P1	CAP1 pseudogene 1	401076			processed_pseudogene	chr3		0	-0.683742	0.0271302	-3.21117	0.00230629	0.0788631	-1.4843
ENSG00000075391	RASAL2	RAS protein activator like 2	9462		PF12004	protein_coding	chr1		0	1.03285	3.4735	2.71462	0.00906788	0.136928	-2.77557
ENSG00000201533						misc_RNA	chr4		0	-0.880857	-0.405322	-3.20876	0.00232239	0.0791965	-1.49627
ENSG00000181826	RELL1	RELT like 1	768211		PF12606	protein_coding	chr4		0	0.53084	4.82734	2.7144	0.00907321	0.136928	-2.87987
ENSG00000051382	PIK3CB	phosphatidylinositol-4,5-bisphosphate 3-kinase catalytic subunit beta	5291	2.7.1.153	PF00613	protein_coding	chr3		0	0.430556	6.87823	2.71424	0.00907704	0.136928	-3.00408
ENSG00000135093	USP30	ubiquitin specific peptidase 30	84749		PF00443	protein_coding	chr12		0	0.227362	4.17062	2.7142	0.00907786	0.136928	-2.82392
ENSG00000205323	SARNP	SAP domain containing ribonucleoprotein	84324		PF02037	protein_coding	chr12		0	0.459774	1.36706	2.71297	0.00910737	0.137095	-2.65473
ENSG00000146411	SLC2A12	solute carrier family 2 member 12	154091		PF00083	protein_coding	chr6		0	1.5535	-1.34463	2.71166	0.00913864	0.137214	-2.60042
ENSG00000137642	SORL1	sortilin related receptor 1	6653		PF00057	protein_coding	chr11		0	0.627121	9.04117	2.71091	0.00915659	0.13731	-3.0813
ENSG00000227009						processed_pseudogene	chr22		0	-0.878152	-1.43319	-3.20157	0.0023709	0.0800183	-1.55409
ENSG00000170037	CNTROB	centrobin, centriole duplication and spindle assembly protein	116840			protein_coding	chr17		0	0.463912	6.48509	2.70948	0.00919122	0.137444	-2.99622
ENSG00000238160						lncRNA	chr5		0	-1.00607	1.1613	-3.19985	0.00238273	0.0802377	-1.51602
ENSG00000198719	DLL1	delta like canonical Notch ligand 1	28514		PF07657	protein_coding	chr6		0	1.75641	0.100916	2.70891	0.00920486	0.137483	-2.63528
ENSG00000168137	SETD5	SET domain containing 5	55209		PF00856	protein_coding	chr3		0	0.163528	8.02664	2.70646	0.00926418	0.137933	-3.05987
ENSG00000002822	MAD1L1	mitotic arrest deficient 1 like 1	8379		PF05557	protein_coding	chr7		0	0.4378	1.89297	2.70617	0.00927119	0.137933	-2.69428
ENSG00000139083	ETV6	ETS variant transcription factor 6	2120		PF00178	protein_coding	chr12	ETS	1	0.33279	8.51839	2.704	0.00932407	0.13804	-3.08104
ENSG00000231711						lncRNA	chr22		0	-2.10092	2.62679	-3.19313	0.0024292	0.081282	-1.54937
ENSG00000137817	PARP6	poly(ADP-ribose) polymerase family member 6	56965		PF00644	protein_coding	chr15		0	0.247943	6.32789	2.70324	0.00934262	0.13804	-3.00174
ENSG00000179388	EGR3	early growth response 3	1960		PF00096	protein_coding	chr8	zf-C2H2	1	1.4722	2.35448	2.7023	0.00936566	0.13804	-2.73324
ENSG00000274265						lncRNA	chr1		0	-0.999769	0.971973	-3.18839	0.00246248	0.0819585	-1.54192
ENSG00000275132	RN7SL663P	RNA, 7SL, cytoplasmic 663, pseudogene	106481103			misc_RNA	chr19		0	0.584955	-1.19904	3.18731	0.00247007	0.0819585	-1.55873
ENSG00000128272	ATF4	activating transcription factor 4	468		PF00170	protein_coding	chr22	TF_bZIP	1	0.40011	8.09612	2.70217	0.00936883	0.13804	-3.07247
ENSG00000013441	CLK1	CDC like kinase 1	1195		PF00069	protein_coding	chr2		0	0.313822	7.65859	2.70136	0.00938875	0.13804	-3.06101
ENSG00000197119	SLC25A29	solute carrier family 25 member 29	123096		PF00153	protein_coding	chr14		0	0.718461	6.76091	2.70079	0.00940274	0.13804	-3.03427
ENSG00000252050						snoRNA	chrX		0	1.11458	-1.63357	3.18548	0.00248312	0.0819585	-1.58071
ENSG00000163755	HPS3	HPS3 biogenesis of lysosomal organelles complex 2 subunit 1	84343		PF14763	protein_coding	chr3		0	0.28027	5.50836	2.70032	0.00941443	0.13804	-2.96582
ENSG00000157796	WDR19	WD repeat domain 19	57728		PF15911	protein_coding	chr4		0	0.470193	4.91443	2.69911	0.0094443	0.138243	-2.93209
ENSG00000150556	LYPD6B	LY6/PLAUR domain containing 6B	130576		PF16975	protein_coding	chr2		0	1.77011	-1.95385	2.69693	0.00949842	0.138709	-2.63088
ENSG00000152503	TRIM36	tripartite motif containing 36	55521		PF18568	protein_coding	chr5		0	1.60803	-0.17786	2.69553	0.00953326	0.13873	-2.659
ENSG00000198838	RYR3	ryanodine receptor 3	6263		PF02815	protein_coding	chr15		0	0.812728	3.60082	2.69326	0.00959004	0.139231	-2.83788
ENSG00000163810	TGM4	transglutaminase 4	7047		PF00927	protein_coding	chr3		0	0.761559	0.0938117	2.69229	0.00961437	0.139504	-2.67114
ENSG00000145050	MANF	mesencephalic astrocyte derived neurotrophic factor	7873		PF10208	protein_coding	chr3		0	0.636391	5.0691	2.69188	0.00962465	0.139571	-2.95574
ENSG00000259933	PKD1-AS1	PKD1 antisense RNA 1	105371049			lncRNA	chr16		0	0.719398	-1.70778	3.18179	0.00250951	0.0819585	-1.59908
ENSG00000127526	SLC35E1	solute carrier family 35 member E1	79939		PF03151	protein_coding	chr19		0	0.317895	5.76492	2.69001	0.00967181	0.139717	-3.00191
ENSG00000197054	ZNF763	zinc finger protein 763	284390		PF01352	protein_coding	chr19	zf-C2H2	1	0.429248	1.89499	2.68937	0.00968791	0.139838	-2.72772
ENSG00000178026	LRRC75B	leucine rich repeat containing 75B	388886			protein_coding	chr22		0	0.70691	2.08144	2.68846	0.00971095	0.139932	-2.74244
ENSG00000128422	KRT17	keratin 17	3872		PF00038	protein_coding	chr17		0	2.51666	-0.808518	2.68667	0.00975633	0.140338	-2.6624
ENSG00000168096	ANKS3	ankyrin repeat and sterile alpha motif domain containing 3	124401		PF12796	protein_coding	chr16		0	0.34519	4.55213	2.68466	0.00980782	0.140658	-2.93287
ENSG00000248671	ALG1L9P	ALG1 like 9, pseudogene	285407			lncRNA	chr11		0	-0.576746	0.944095	-3.1801	0.00252175	0.0819585	-1.56215
ENSG00000135124	P2RX4	purinergic receptor P2X 4	5025		PF00864	protein_coding	chr12		0	0.332461	5.66082	2.68426	0.0098181	0.140658	-3.0111
ENSG00000271966						lncRNA	chr8		0	0.884875	0.523679	3.1788	0.00253115	0.0820122	-1.56445
ENSG00000276529						lncRNA	chr21		0	-0.720895	-0.974807	-3.17822	0.00253535	0.0820122	-1.58576
ENSG00000267453						transcribed_unprocessed_pseudogene	chr19		0	4.19748	0.319348	3.17742	0.00254114	0.0820122	-1.56571
ENSG00000213190	MLLT11	MLLT11 transcription factor 7 cofactor	10962		PF15017	protein_coding	chr1		0	0.711207	2.42942	2.6834	0.00984014	0.140812	-2.765
ENSG00000128917	DLL4	delta like canonical Notch ligand 4	54567		PF01414	protein_coding	chr15		0	0.765145	-1.53369	2.68144	0.00989049	0.141013	-2.65975
ENSG00000099769	IGFALS	insulin like growth factor binding protein acid labile subunit	3483		PF13855	protein_coding	chr16		0	0.726577	-0.0390845	2.68109	0.00989945	0.141013	-2.69256
ENSG00000244065						processed_pseudogene	chr3		0	0.894515	-1.81462	3.17519	0.00255742	0.0820759	-1.61116
ENSG00000225138						lncRNA	chr5		0	1.29044	3.24328	3.17516	0.00255764	0.0820759	-1.65948
ENSG00000242852	ZNF709	zinc finger protein 709	163051		PF00096	protein_coding	chr19	zf-C2H2	1	0.534761	0.346004	2.67965	0.00993683	0.141169	-2.7019
ENSG00000099954	CECR2	CECR2 histone acetyl-lysine reader	27443		PF00439	protein_coding	chr22		0	1.28815	-0.817114	2.6796	0.00993811	0.141169	-2.67373
ENSG00000220494	YAP1P1	YAP1 pseudogene 1	442266			processed_pseudogene	chr6		0	1.48501	-1.32365	3.17336	0.00257086	0.0822674	-1.59376
ENSG00000226015	CCT8P1	chaperonin containing TCP1 subunit 8 pseudogene 1	644131			processed_pseudogene	chr1		0	-0.485536	2.37014	-3.17049	0.00259213	0.0824607	-1.61309
ENSG00000263846						processed_pseudogene	chr18		0	1.38406	-0.898903	3.16917	0.00260191	0.0824607	-1.59116
ENSG00000115944	COX7A2L	cytochrome c oxidase subunit 7A2 like	9167	1.9.3.1	PF02238	protein_coding	chr2		0	0.337473	6.09487	2.67959	0.00993822	0.141169	-3.04418
ENSG00000166333	ILK	integrin linked kinase	3611	2.7.11.1	PF07714	protein_coding	chr11		0	0.374897	0.86273	2.67833	0.00997112	0.141308	-2.71727
ENSG00000104055	TGM5	transglutaminase 5	9333		PF01841	protein_coding	chr15		0	1.81386	0.27372	2.67657	0.0100169	0.141572	-2.7004
ENSG00000082153	BZW1	basic leucine zipper and W2 domains 1	9689			protein_coding	chr2		0	0.282742	6.46411	2.67647	0.0100194	0.141572	-3.06916
ENSG00000082014	SMARCD3	SWI/SNF related, matrix associated, actin dependent regulator of chromatin, subfamily d, member 3	6604		PF02201	protein_coding	chr7		0	0.965844	3.57619	2.67633	0.010023	0.141572	-2.86941
ENSG00000002586	CD99	CD99 molecule (Xg blood group)	4267		PF12301	protein_coding	chrX		0	0.599961	7.89675	2.67336	0.010101	0.141966	-3.13409
ENSG00000116815	CD58	CD58 molecule	965			protein_coding	chr1		0	0.45278	4.9204	2.67303	0.0101097	0.141966	-2.98343
ENSG00000111424	VDR	vitamin D receptor	7421		PF00104	polymorphic_pseudogene	chr12	THR-like	1	-1.47032	3.25715	-3.16809	0.00260998	0.0824607	-1.64215
ENSG00000157734	SNX22	sorting nexin 22	79856		PF00787	protein_coding	chr15		0	0.607292	2.59721	2.67284	0.0101145	0.141966	-2.80903
ENSG00000134873	CLDN10	claudin 10	9071		PF00822	protein_coding	chr13		0	2.45864	-0.770273	2.67263	0.0101201	0.141966	-2.68371
ENSG00000204706	MAMDC2-AS1	MAMDC2 antisense RNA 1	100507244			lncRNA	chr9		0	1.67412	2.20773	3.16329	0.00264603	0.0832832	-1.64233
ENSG00000134900	TPP2	tripeptidyl peptidase 2	7174		PF12580	protein_coding	chr13		0	0.293857	7.51371	2.67136	0.0101536	0.142276	-3.12578
ENSG00000279283						TEC	chr12		0	0.522607	2.7207	3.16205	0.00265543	0.0833685	-1.65224
ENSG00000182162	P2RY8	P2Y receptor family member 8	286530		PF00001	protein_coding	chrX		0	0.477297	7.96585	2.6702	0.0101843	0.142283	-3.14516
ENSG00000179456	ZBTB18	zinc finger and BTB domain containing 18	10472		PF00651	protein_coding	chr1	ZBTB	1	0.287315	5.32099	2.6702	0.0101844	0.142283	-3.02072
ENSG00000287678						lncRNA	chr6		0	0.519475	1.10522	3.15942	0.00267548	0.0836817	-1.61734
ENSG00000145623	OSMR	oncostatin M receptor	9180		PF00041	protein_coding	chr5		0	0.865826	1.92726	2.669	0.0102161	0.142283	-2.78325
ENSG00000256087	ZNF432	zinc finger protein 432	9668		PF00096	protein_coding	chr19	zf-C2H2	1	0.351033	4.07203	2.66869	0.0102245	0.142283	-2.92226
ENSG00000155085	AK9	adenylate kinase 9	221264		PF00406	protein_coding	chr6		0	0.378318	4.44887	2.66582	0.0103009	0.142895	-2.96244
ENSG00000148090	AUH	AU RNA binding methylglutaconyl-CoA hydratase	549	4.2.1.18	PF00378	protein_coding	chr9		0	0.289955	3.88996	2.66496	0.0103239	0.142901	-2.91323
ENSG00000261342						lncRNA	chr19		0	0.946629	0.416859	3.15494	0.00270992	0.0842304	-1.62095
ENSG00000178904	DPY19L3	dpy-19 like C-mannosyltransferase 3	147991		PF10034	protein_coding	chr19		0	0.284271	6.16783	2.66461	0.0103334	0.142901	-3.08507
ENSG00000167460	TPM4	tropomyosin 4	7171		PF00261	protein_coding	chr19		0	0.79139	8.78166	2.6646	0.0103336	0.142901	-3.18166
ENSG00000270182						lncRNA	chr7		0	-2.10304	-3.08321	-3.15225	0.00273079	0.0845629	-1.82323
ENSG00000235686	PPIAP20	peptidylprolyl isomerase A pseudogene 20	100500737			processed_pseudogene	chr19		0	0.651678	-1.18463	3.15158	0.00273603	0.0845758	-1.64255
ENSG00000235008						processed_pseudogene	chr6		0	1.69137	-1.32952	3.15093	0.00274105	0.0845758	-1.63811
ENSG00000242810	MRPL42P6	mitochondrial ribosomal protein L42 pseudogene 6	106480794			processed_pseudogene	chr3		0	-2.31913	-2.14664	-3.15089	0.00274139	0.0845758	-1.7617
ENSG00000213361	RPL36P12	ribosomal protein L36 pseudogene 12	100271012			processed_pseudogene	chr7		0	0.658078	-1.89309	3.15015	0.00274718	0.0846499	-1.68902
ENSG00000176155	CCDC57	coiled-coil domain containing 57	284001			protein_coding	chr17		0	0.628137	6.44649	2.66452	0.0103358	0.142901	-3.10176
ENSG00000025039	RRAGD	Ras related GTP binding D	58528		PF04670	protein_coding	chr6		0	0.551843	5.15168	2.66051	0.0104441	0.143416	-3.0338
ENSG00000271795						lncRNA	chr5		0	0.838369	1.18438	3.14329	0.00280145	0.086003	-1.65875
ENSG00000261377						transcribed_unprocessed_pseudogene	chr15		0	-2.24686	0.835935	-3.14204	0.0028114	0.0862024	-1.64951
ENSG00000167004	PDIA3	protein disulfide isomerase family A member 3	2923	5.3.4.1	PF00085	protein_coding	chr15		0	0.439057	8.08157	2.65973	0.0104651	0.143416	-3.17184
ENSG00000235192						lncRNA	chr2		0	1.38156	0.359373	3.14032	0.00282527	0.0864135	-1.6565
ENSG00000230928						lncRNA	chr10		0	0.824919	-0.0104396	3.13989	0.00282868	0.0864135	-1.65458
ENSG00000102908	NFAT5	nuclear factor of activated T cells 5	10725		PF16179	protein_coding	chr16	RHD	1	0.365221	7.62258	2.65914	0.0104811	0.143416	-3.15937
ENSG00000174521	TTC9B	tetratricopeptide repeat domain 9B	148014		PF07719	protein_coding	chr19		0	0.541012	-1.18605	2.65883	0.0104896	0.143416	-2.70678
ENSG00000072682	P4HA2	prolyl 4-hydroxylase subunit alpha 2	8974	1.14.11.2	PF08336	protein_coding	chr5		0	0.741613	1.38138	2.65868	0.0104938	0.143416	-2.77769
ENSG00000283486						protein_coding	chr9		0	2.06771	-0.47954	2.65842	0.0105007	0.143431	-2.73458
ENSG00000143153	ATP1B1	ATPase Na+/K+ transporting subunit beta 1	481		PF00287	protein_coding	chr1		0	0.870811	4.37349	2.65756	0.0105243	0.143596	-2.98855
ENSG00000239254						processed_pseudogene	chr7		0	0.543629	-0.649485	3.13408	0.00287588	0.087073	-1.66883
ENSG00000234705						lncRNA	chr9		0	-0.750207	1.63649	-3.13395	0.00287693	0.087073	-1.68295
ENSG00000272158						lncRNA	chr14		0	0.563958	-0.368083	3.13379	0.00287821	0.087073	-1.66796
ENSG00000105717	PBX4	PBX homeobox 4	80714		PF00046	protein_coding	chr19	Homeobox	1	0.776056	0.67128	2.65675	0.0105465	0.143742	-2.76217
ENSG00000116254	CHD5	chromodomain helicase DNA binding protein 5	26038		PF08073	protein_coding	chr1		0	1.38633	1.9078	2.65633	0.010558	0.14382	-2.82081
ENSG00000225850						lncRNA	chr10		0	-0.961116	-1.80881	-3.12999	0.00290954	0.0875843	-1.74314
ENSG00000166598	HSP90B1	heat shock protein 90 beta family member 1	7184		PF00183	protein_coding	chr12		0	0.512235	8.86298	2.65409	0.0106194	0.14442	-3.20819
ENSG00000280232						TEC	chr6		0	0.782276	-1.55216	3.12961	0.00291268	0.0875843	-1.708
ENSG00000274677						lncRNA	chr16		0	0.530306	-0.0787199	3.12913	0.00291659	0.087596	-1.67913
ENSG00000227502	MROCKI	MARCKS cis regulating lncRNA promoter of cytokines and inflammation	285758			lncRNA	chr6		0	-2.67178	2.47742	-3.12719	0.00293278	0.087686	-1.70963
ENSG00000143786	CNIH3	cornichon family AMPA receptor auxiliary protein 3	149111		PF03311	protein_coding	chr1		0	0.739065	0.656099	2.65195	0.0106784	0.144826	-2.77249
ENSG00000172780	RAB43	RAB43, member RAS oncogene family	339122		PF00071	protein_coding	chr3		0	0.908447	0.548427	2.65151	0.0106907	0.144903	-2.77246
ENSG00000180769	WDFY3-AS2	WDFY3 antisense RNA 2	404201			lncRNA	chr4		0	1.26217	-1.97698	3.12645	0.00293891	0.087686	-1.75032
ENSG00000116560	SFPQ	splicing factor proline and glutamine rich	6421		PF00076	protein_coding	chr1	Others	1	0.240666	9.45608	2.65068	0.0107135	0.145027	-3.22663
ENSG00000111077	TNS2	tensin 2	23371		PF00017	protein_coding	chr12		0	0.588668	2.91669	2.6482	0.0107828	0.145723	-2.88069
ENSG00000265743						lncRNA	chr17		0	-1.70226	-0.778358	-3.12549	0.00294693	0.087686	-1.70802
ENSG00000280434						lncRNA	chr22		0	-0.870163	3.8755	-3.1254	0.00294772	0.087686	-1.79051
ENSG00000242325	RPS12P31	ribosomal protein S12 pseudogene 31	100130192			processed_pseudogene	chr19		0	0.753972	0.374901	3.12362	0.00296267	0.0880256	-1.6956
ENSG00000179846	NKPD1	NTPase KAP family P-loop domain containing 1	284353			protein_coding	chr19		0	0.556086	1.4631	2.6467	0.0108248	0.146017	-2.80768
ENSG00000142949	PTPRF	protein tyrosine phosphatase receptor type F	5792	3.1.3.48	PF07679	protein_coding	chr1		0	1.33911	1.85954	2.64637	0.0108338	0.146059	-2.82773
ENSG00000113282	CLINT1	clathrin interactor 1	9685		PF01417	protein_coding	chr5		0	0.315239	7.69367	2.64615	0.0108399	0.146064	-3.18965
ENSG00000113851	CRBN	cereblon	51185		PF02190	protein_coding	chr3		0	0.291654	5.79914	2.64459	0.010884	0.146326	-3.11026
ENSG00000101752	MIB1	MIB E3 ubiquitin protein ligase 1	57534			protein_coding	chr18		0	0.347644	7.00748	2.64426	0.0108933	0.146326	-3.16984
ENSG00000275325	PDCD6IPP1	PDCD6IP pseudogene 1	100861430			transcribed_unprocessed_pseudogene	chr15		0	-3.22661	-1.01083	-3.11928	0.00299935	0.0884826	-1.76911
ENSG00000249592	PCGF3-AS1	PCGF3 antisense RNA 1	100129917			lncRNA	chr4		0	0.359916	4.00839	3.11872	0.0030041	0.0885178	-1.83917
ENSG00000126603	GLIS2	GLIS family zinc finger 2	84662		PF00096	protein_coding	chr16	zf-C2H2	1	0.602088	0.632874	2.64373	0.0109082	0.146326	-2.78745
ENSG00000125740	FOSB	FosB proto-oncogene, AP-1 transcription factor subunit	2354		PF00170	protein_coding	chr19	TF_bZIP	1	0.843783	9.44411	2.64149	0.0109715	0.146806	-3.25038
ENSG00000070404	FSTL3	follistatin like 3	10272		PF09289	protein_coding	chr19		0	0.598214	4.41476	2.63892	0.0110445	0.147229	-3.032
ENSG00000276704						lncRNA	chr13		0	0.818789	-1.39891	3.11446	0.00304061	0.0889179	-1.73572
ENSG00000277687						lncRNA	chr10		0	0.417896	2.29641	3.11436	0.00304154	0.0889179	-1.75184
ENSG00000287403	LOC124904076	uncharacterized LOC124904076	124904076			lncRNA	chr17		0	0.760426	0.67148	3.11418	0.00304303	0.0889179	-1.72202
ENSG00000172995	ARPP21	cAMP regulated phosphoprotein 21	10777		PF12752	protein_coding	chr3		0	3.06903	-0.510024	2.63712	0.0110959	0.147612	-2.76154
ENSG00000157216	SSBP3	single stranded DNA binding protein 3	23648		PF04503	protein_coding	chr1		0	0.481648	6.66783	2.63679	0.0111054	0.147612	-3.16644
ENSG00000176435	CLEC14A	C-type lectin domain containing 14A	161198			protein_coding	chr14		0	1.67311	-0.850244	2.63677	0.0111061	0.147612	-2.76257
ENSG00000066654	THUMPD1	THUMP domain containing 1	55623		PF02926	protein_coding	chr16		0	0.421384	6.38984	2.63613	0.0111245	0.14763	-3.1607
ENSG00000258449						lncRNA	chr12		0	-0.711644	0.283519	-3.11158	0.0030656	0.0891706	-1.72127
ENSG00000259712						lncRNA	chr15		0	0.642671	1.27594	3.10927	0.00308571	0.0896512	-1.74215
ENSG00000125875	TBC1D20	TBC1 domain family member 20	128637		PF00566	protein_coding	chr20		0	0.259377	5.97116	2.63342	0.0112025	0.147989	-3.14533
ENSG00000215256	DHRS4-AS1	DHRS4 antisense RNA 1	55449			lncRNA	chr14		0	-0.327923	4.3469	-3.10716	0.00310419	0.089921	-1.87887
ENSG00000010319	SEMA3G	semaphorin 3G	56920		PF01403	protein_coding	chr3		0	1.25009	0.256647	2.63277	0.0112214	0.148003	-2.80543
ENSG00000170390	DCLK2	doublecortin like kinase 2	166614		PF00069	protein_coding	chr4		0	1.46717	0.740125	2.63216	0.0112389	0.148078	-2.8212
ENSG00000265204						lncRNA	chr18		0	-0.663294	0.343083	-3.10385	0.00313342	0.0904375	-1.7404
ENSG00000165029	ABCA1	ATP binding cassette subfamily A member 1	19		PF12698	protein_coding	chr9		0	0.80006	5.19439	2.63191	0.0112462	0.148095	-3.10563
ENSG00000176076	KCNE5	potassium voltage-gated channel subfamily E regulatory subunit 5	23630		PF02060	protein_coding	chrX		0	2.58168	1.19383	2.63138	0.0112618	0.148145	-2.85079
ENSG00000279332						TEC	chr18		0	-0.85708	-0.623671	-3.10245	0.00314585	0.0904735	-1.74899
ENSG00000150401	DCUN1D2	defective in cullin neddylation 1 domain containing 2	55208		PF14555	protein_coding	chr13		0	0.285609	5.0165	2.62788	0.0113637	0.148857	-3.09711
ENSG00000113648	MACROH2A1	macroH2A.1 histone	9555		PF00125	protein_coding	chr5		0	0.433892	9.51412	2.62378	0.0114846	0.149732	-3.29177
ENSG00000188234	AGAP4	ArfGAP with GTPase domain, ankyrin repeat and PH domain 4	119016		PF01412	protein_coding	chr10		0	0.333253	2.89697	2.62352	0.0114921	0.149751	-2.93086
ENSG00000235478	LINC01664	long intergenic non-protein coding RNA 1664	100996342			lncRNA	chr22		0	1.71945	-1.38813	3.10025	0.0031655	0.0907008	-1.75946
ENSG00000238005	LNCATV	lncRNA negative regulator of antiviral signaling	101927851			lncRNA	chr1		0	-1.4182	2.0636	-3.09949	0.00317229	0.0907142	-1.77266
ENSG00000185033	SEMA4B	semaphorin 4B	10509		PF01437	protein_coding	chr15		0	0.541394	4.76363	2.62146	0.0115533	0.150313	-3.09627
ENSG00000105270	CLIP3	CAP-Gly domain containing linker protein 3	25999		PF12796	protein_coding	chr19		0	0.734499	2.73089	2.621	0.0115671	0.150369	-2.92682
ENSG00000240132						processed_pseudogene	chr7		0	0.585433	2.26381	3.09798	0.00318583	0.0907142	-1.79446
ENSG00000139641	ESYT1	extended synaptotagmin 1	23344		PF17047	protein_coding	chr12		0	0.477256	7.90412	2.61943	0.0116136	0.15047	-3.25916
ENSG00000140743	CDR2	cerebellar degeneration related protein 2	1039			protein_coding	chr16		0	0.32333	3.90966	2.61619	0.011711	0.151181	-3.02712
ENSG00000100439	ABHD4	abhydrolase domain containing 4, N-acyl phospholipase B	63874		PF00561	protein_coding	chr14		0	0.623832	5.02739	2.61324	0.0117999	0.151936	-3.13459
ENSG00000237596	PDE7B-AS1	PDE7B antisense RNA 1	644135			lncRNA	chr6		0	-1.37707	-0.443826	-3.09635	0.00320057	0.0907142	-1.76356
ENSG00000111450	STX2	syntaxin 2	2054		PF00804	protein_coding	chr12		0	0.58388	4.41601	2.61284	0.0118122	0.151955	-3.07823
ENSG00000111796	KLRB1	killer cell lectin like receptor B1	3820		PF00059	protein_coding	chr12		0	0.661863	1.90195	2.60905	0.0119276	0.152415	-2.90676
ENSG00000285897						protein_coding	chr17		0	0.537973	2.00871	2.6085	0.0119446	0.15246	-2.91324
ENSG00000196872	CRACDL	CRACD like	343990			protein_coding	chr2		0	1.26099	-0.720124	2.60751	0.011975	0.15277	-2.8277
ENSG00000272189						lncRNA	chr6		0	-1.2397	-0.340871	-3.09121	0.00324739	0.0916155	-1.7715
ENSG00000275805						lncRNA	chr18		0	1.94432	-0.654773	3.09105	0.00324888	0.0916155	-1.76906
ENSG00000260400						lncRNA	chr10		0	-1.45245	0.148719	-3.08955	0.0032626	0.0916801	-1.77235
ENSG00000180357	ZNF609	zinc finger protein 609	23060			protein_coding	chr15	Others	1	0.310494	7.89795	2.60567	0.0120316	0.152982	-3.29076
ENSG00000279175						lncRNA	chr22		0	-0.899661	2.78583	-3.08896	0.00326811	0.0916801	-1.82434
ENSG00000120664	SPART-AS1	SPART antisense RNA 1	100507135			lncRNA	chr13		0	0.944862	2.5537	3.08857	0.00327171	0.0916801	-1.83787
ENSG00000174640	SLCO2A1	solute carrier organic anion transporter family member 2A1	6578		PF07648	protein_coding	chr3		0	1.72145	-0.64538	2.60561	0.0120333	0.152982	-2.83434
ENSG00000185924	RTN4RL1	reticulon 4 receptor like 1	146760		PF13855	protein_coding	chr17		0	1.45277	-0.820027	2.60456	0.0120658	0.152989	-2.83029
ENSG00000132613	MTSS2	MTSS I-BAR domain containing 2	92154		PF08397	protein_coding	chr16		0	0.655843	3.41486	2.60082	0.0121821	0.153634	-3.02714
ENSG00000173757	STAT5B	signal transducer and activator of transcription 5B	6777		PF01017	protein_coding	chr17	STAT	1	0.267018	7.512	2.60074	0.0121845	0.153634	-3.28724
ENSG00000197712	FAM114A1	family with sequence similarity 114 member A1	92689		PF05334	protein_coding	chr4		0	1.00316	1.90682	2.59939	0.0122266	0.153869	-2.93756
ENSG00000076067	RBMS2	RNA binding motif single stranded interacting protein 2	5939		PF00076	protein_coding	chr12		0	0.50212	5.65664	2.59936	0.0122278	0.153869	-3.20542
ENSG00000259746						processed_pseudogene	chr15		0	0.465124	-0.955318	3.08572	0.00329811	0.0916801	-1.78584
ENSG00000059804	SLC2A3	solute carrier family 2 member 3	6515		PF00083	protein_coding	chr12		0	0.803863	6.66467	2.5988	0.0122451	0.153871	-3.26083
ENSG00000135205	CCDC146	coiled-coil domain containing 146	57639			protein_coding	chr7		0	0.445842	3.17853	2.59752	0.0122853	0.153894	-3.01177
ENSG00000078596	ITM2A	integral membrane protein 2A	9452		PF04089	protein_coding	chrX		0	1.39498	5.94424	2.59478	0.012372	0.154824	-3.24032
ENSG00000185418	TARS3	threonyl-tRNA synthetase 3	123283	6.1.1.3	PF07973	protein_coding	chr15		0	0.441485	4.21352	2.59401	0.0123962	0.154921	-3.10276
ENSG00000261652	PIERCE2	piercer of microtubule wall 2	145788		PF14892	protein_coding	chr15		0	0.870578	-0.748761	2.59375	0.0124046	0.154921	-2.84826
ENSG00000136802	LRRC8A	leucine rich repeat containing 8 VRAC subunit A	56262		PF13855	protein_coding	chr9		0	0.433907	5.32472	2.59143	0.0124783	0.155073	-3.20307
ENSG00000109220	CHIC2	cysteine rich hydrophobic domain 2	26511		PF10256	protein_coding	chr4		0	0.254059	4.14899	2.58746	0.0126057	0.155545	-3.1043
ENSG00000163964	PIGX	phosphatidylinositol glycan anchor biosynthesis class X	54965		PF08320	protein_coding	chr3		0	0.319261	4.52113	2.58659	0.0126336	0.155545	-3.14301
ENSG00000227108	IGHD1-14	immunoglobulin heavy diversity 1-14 (non-functional)	28508			IG_D_gene	chr14		0	-1.83145	-2.48466	-3.08213	0.00333169	0.091872	-1.93167
ENSG00000165102	HGSNAT	heparan-alpha-glucosaminide N-acetyltransferase	138050	2.3.1.78	PF07786	protein_coding	chr8		0	0.416466	7.36117	2.58496	0.0126865	0.155545	-3.31884
ENSG00000235034	C19orf81	chromosome 19 open reading frame 81	342918			protein_coding	chr19		0	1.33507	-1.15573	2.5848	0.0126915	0.155545	-2.8597
ENSG00000082196	C1QTNF3	C1q and TNF related 3	114899		PF00386	protein_coding	chr5		0	0.33988	3.09793	2.5846	0.012698	0.155545	-3.02562
ENSG00000157654	PALM2AKAP2	PALM2 and AKAP2 fusion	445815		PF03285	protein_coding	chr9		0	0.947342	6.05553	2.58041	0.0128346	0.156716	-3.26718
ENSG00000197766	CFD	complement factor D	1675	3.4.21.46	PF00089	protein_coding	chr19		0	1.58295	6.5421	2.57894	0.0128826	0.157035	-3.31517
ENSG00000121753	ADGRB2	adhesion G protein-coupled receptor B2	576		PF01825	protein_coding	chr1		0	0.808717	-0.992753	2.57502	0.013012	0.158006	-2.8818
ENSG00000259515						lncRNA	chr14		0	1.1076	-0.873316	3.07761	0.00337437	0.0923339	-1.80099
ENSG00000200261						misc_RNA	chr9		0	0.683582	-1.35612	3.07669	0.00338308	0.0923453	-1.81597
ENSG00000176842	IRX5	iroquois homeobox 5	10265		PF05920	protein_coding	chr16	Homeobox	1	2.42338	-0.694677	2.57484	0.013018	0.158006	-2.89091
ENSG00000224796	RPL32P1	ribosomal protein L32 pseudogene 1	6163			processed_pseudogene	chr6		0	-1.37789	0.417974	-3.0764	0.0033859	0.0923453	-1.80388
ENSG00000197046	SIGLEC15	sialic acid binding Ig like lectin 15	284266		PF07686	protein_coding	chr18		0	0.815966	2.18041	2.57334	0.0130679	0.158134	-3.00447
ENSG00000232742						processed_pseudogene	chr2		0	-0.947547	-2.0512	-3.0752	0.00339736	0.0924555	-1.89382
ENSG00000108187	PBLD	phenazine biosynthesis like protein domain containing	64081		PF02567	protein_coding	chr10		0	0.278884	3.22368	2.5718	0.0131192	0.158524	-3.06525
ENSG00000256812	CAPNS2	calpain small subunit 2	84290			protein_coding	chr16		0	0.610578	-0.1327	2.57108	0.0131431	0.158602	-2.91842
ENSG00000229334						lncRNA	chr3		0	0.416054	0.592001	3.07188	0.0034292	0.092922	-1.82042
ENSG00000105137	SYDE1	synapse defective Rho GTPase homolog 1	85360			protein_coding	chr19		0	1.24403	0.66049	2.57066	0.0131573	0.158602	-2.94135
ENSG00000281903						lncRNA	chr21		0	-1.47183	-1.20789	-3.07039	0.00344367	0.0932071	-1.84647
ENSG00000122824	NUDT10	nudix hydrolase 10	170685		PF00293	protein_coding	chrX		0	2.52842	-1.10074	2.57057	0.0131601	0.158602	-2.88811
ENSG00000245522	LINC02709	long intergenic non-protein coding RNA 2709	440028			lncRNA	chr11		0	-0.68652	-0.568354	-3.06924	0.00345475	0.0933044	-1.82038
ENSG00000251348						processed_pseudogene	chr5		0	1.35602	0.321256	3.06742	0.00347253	0.0936832	-1.83155
ENSG00000259710	NUTF2P6	nuclear transport factor 2 pseudogene 6	100131623			processed_pseudogene	chr15		0	-0.794235	-0.782506	-3.06616	0.00348484	0.0938306	-1.83279
ENSG00000056972	TRAF3IP2	TRAF3 interacting protein 2	10758		PF08357	protein_coding	chr6		0	0.430519	5.33453	2.56952	0.0131955	0.158756	-3.25456
ENSG00000170846	MRFAP1L2	Morf4 family associated protein 1 like 2	93622			protein_coding	chr4		0	0.437703	3.9265	2.56788	0.0132507	0.159034	-3.13294
ENSG00000269653						lncRNA	chr19		0	0.467387	2.57326	3.06428	0.00350331	0.0941062	-1.89028
ENSG00000196497	IPO4	importin 4	79711		PF13513	protein_coding	chr14		0	0.443607	0.303257	2.56631	0.0133037	0.159263	-2.94258
ENSG00000179094	PER1	period circadian regulator 1	5187		PF12114	protein_coding	chr17		0	0.852953	7.06756	2.56575	0.0133224	0.159263	-3.35269
ENSG00000279727	LINC02033	long intergenic non-protein coding RNA 2033	105377031			lncRNA	chr3		0	0.756229	-0.225052	3.06184	0.00352739	0.0944116	-1.83685
ENSG00000180697	C3orf22	chromosome 3 open reading frame 22	152065			protein_coding	chr3		0	1.00009	-1.45969	2.56554	0.0133297	0.159263	-2.89066
ENSG00000254248						lncRNA	chr8		0	0.641452	-1.16205	3.06025	0.00354315	0.0944116	-1.85093
ENSG00000163701	IL17RE	interleukin 17 receptor E	132014		PF15037	protein_coding	chr3		0	2.19344	3.23068	2.5654	0.0133345	0.159263	-3.12359
ENSG00000183570	PCBP3	poly(rC) binding protein 3	54039			protein_coding	chr21		0	1.73013	2.44397	2.5643	0.0133717	0.159263	-3.0548
ENSG00000167768	KRT1	keratin 1	3848		PF16208	protein_coding	chr12		0	1.80468	-1.26183	2.56395	0.0133837	0.159263	-2.89816
ENSG00000182600	SNORC	secondary ossification center associated regulator of chondrocyte maturation	389084		PF15756	protein_coding	chr2		0	0.935248	0.584467	2.56348	0.0133997	0.159263	-2.95663
ENSG00000185986						transcribed_unprocessed_pseudogene	chr5		0	-0.946887	2.54791	-3.05875	0.00355815	0.0944116	-1.89233
ENSG00000229769	TRBV10-2	T cell receptor beta variable 10-2	28584			TR_V_gene	chr7		0	1.08466	-1.88541	3.05867	0.00355897	0.0944116	-1.87103
ENSG00000204177						transcribed_unprocessed_pseudogene	chr10		0	1.25406	4.64187	3.05789	0.00356673	0.0944116	-2.0522
ENSG00000287787						lncRNA	chr16		0	-1.57852	-2.31846	-3.05771	0.0035685	0.0944116	-1.96527
ENSG00000137070	IL11RA	interleukin 11 receptor subunit alpha	3590			protein_coding	chr9		0	0.468107	4.58757	2.56347	0.0134	0.159263	-3.20893
ENSG00000061337	LZTS1	leucine zipper tumor suppressor 1	11178		PF06818	protein_coding	chr8		0	1.23152	-1.29126	2.56262	0.0134288	0.159482	-2.89719
ENSG00000167378	IRGQ	immunity related GTPase Q	126298			protein_coding	chr19		0	0.315422	5.33408	2.56052	0.0135007	0.160031	-3.27079
ENSG00000277423						lncRNA	chr12		0	0.572376	0.666894	3.05664	0.00357931	0.0944116	-1.85861
ENSG00000270140						lncRNA	chr14		0	0.518133	0.0990951	3.05618	0.00358388	0.0944116	-1.85172
ENSG00000280055	LINC02912	long intergenic non-protein coding RNA 2912	641384			TEC	chr8		0	0.794782	2.31179	3.05591	0.00358664	0.0944116	-1.90112
ENSG00000166503	HDGFL3	HDGF like 3	50810		PF00855	protein_coding	chr15		0	1.12307	3.65717	2.55947	0.0135367	0.160077	-3.14112
ENSG00000182318	ZSCAN22	zinc finger and SCAN domain containing 22	342945		PF00096	protein_coding	chr19	zf-C2H2	1	0.390593	3.62278	2.55732	0.0136109	0.160284	-3.13449
ENSG00000205639	MFSD2B	MFSD2 lysolipid transporter B, sphingolipid	388931		PF13347	protein_coding	chr2		0	0.888345	3.07481	2.55729	0.0136117	0.160284	-3.09912
ENSG00000263883	EEF1DP7	eukaryotic translation elongation factor 1 delta pseudogene 7	100422656			transcribed_processed_pseudogene	chr17		0	0.52455	0.0910331	3.053	0.00361599	0.0946649	-1.85937
ENSG00000126822	PLEKHG3	pleckstrin homology and RhoGEF domain containing G3	26030		PF00169	protein_coding	chr14		0	1.48197	3.61326	2.55575	0.0136651	0.160605	-3.15087
ENSG00000225663	MCRIP1	MAPK regulated corepressor interacting protein 1	348262		PF14799	protein_coding	chr17		0	0.526372	5.18287	2.55548	0.0136745	0.160616	-3.27091
ENSG00000029993	HMGB3	high mobility group box 3	3149		PF00505	protein_coding	chrX	HMG	1	0.516688	4.62684	2.55271	0.0137709	0.160933	-3.21982
ENSG00000183655	KLHL25	kelch like family member 25	64410		PF01344	protein_coding	chr15		0	0.845869	1.59135	2.55079	0.0138381	0.161139	-3.02169
ENSG00000039319	ZFYVE16	zinc finger FYVE-type containing 16	9765		PF01363	protein_coding	chr5		0	0.357616	5.41655	2.5507	0.0138412	0.161139	-3.2994
ENSG00000092067	CEBPE	CCAAT enhancer binding protein epsilon	1053		PF07716	protein_coding	chr14	TF_bZIP	1	1.23163	2.33123	2.55032	0.0138543	0.161139	-3.06523
ENSG00000118785	SPP1	secreted phosphoprotein 1	6696		PF00865	protein_coding	chr4		0	1.91001	-0.349358	2.54922	0.0138932	0.161227	-2.95067
ENSG00000276141						transcribed_unprocessed_pseudogene	chr15		0	-1.70073	1.83192	-3.04799	0.0036672	0.0953243	-1.89209
ENSG00000267655						lncRNA	chr18		0	0.571284	0.116666	3.0466	0.00368151	0.0955964	-1.87391
ENSG00000145495	MARCHF6	membrane associated ring-CH-type finger 6	10299	6.3.2.19		protein_coding	chr5		0	0.226471	8.08152	2.54653	0.0139879	0.161581	-3.42819
ENSG00000227028	SLC8A1-AS1	SLC8A1 antisense RNA 1	100128590			lncRNA	chr2		0	-1.74543	0.00378111	-3.04576	0.00369012	0.0956209	-1.8726
ENSG00000176244	ACBD7	acyl-CoA binding domain containing 7	414149		PF00887	protein_coding	chr10		0	0.885704	-0.18345	2.54214	0.0141442	0.162839	-2.96897
ENSG00000067082	KLF6	KLF transcription factor 6	1316		PF00096	protein_coding	chr10	zf-C2H2	1	0.505551	9.02296	2.54074	0.0141944	0.162908	-3.46707
ENSG00000257315	ZBED6	zinc finger BED-type containing 6	100381270		PF02892	protein_coding	chr1	zf-BED	1	0.573128	-0.497795	2.54025	0.0142119	0.162934	-2.9671
ENSG00000132323	ILKAP	ILK associated serine/threonine phosphatase	80895		PF00481	protein_coding	chr2		0	0.208439	5.17096	2.53866	0.0142691	0.163091	-3.30356
ENSG00000263818	RDM1P5	RDM1 pseudogene 5	100131347			transcribed_processed_pseudogene	chr17		0	-0.983012	-1.85589	-3.04132	0.00373626	0.0962416	-1.94181
ENSG00000250990						lncRNA	chr7		0	0.805337	-0.445356	3.04123	0.00373724	0.0962416	-1.88355
ENSG00000110801	PSMD9	proteasome 26S subunit, non-ATPase 9	5715		PF18265	protein_coding	chr12		0	0.259833	3.31301	2.53698	0.0143298	0.163528	-3.14449
ENSG00000173933	RBM4	RNA binding motif protein 4	5936		PF00076	protein_coding	chr11		0	0.287916	5.87605	2.53531	0.0143904	0.163731	-3.36112
ENSG00000134871	COL4A2	collagen type IV alpha 2 chain	1284		PF01413	protein_coding	chr13		0	1.21807	0.504991	2.53306	0.0144723	0.16423	-3.02363
ENSG00000259792						lncRNA	chr15		0	0.988511	-1.4544	3.03763	0.0037751	0.0967674	-1.90055
ENSG00000037280	FLT4	fms related receptor tyrosine kinase 4	2324	2.7.10.1	PF13927	protein_coding	chr5		0	1.19312	1.49138	2.53301	0.0144742	0.16423	-3.05964
ENSG00000144026	ZNF514	zinc finger protein 514	84874		PF01352	protein_coding	chr2	zf-C2H2	1	0.387084	4.98207	2.53182	0.0145177	0.164574	-3.30834
ENSG00000014641	MDH1	malate dehydrogenase 1	4190	1.1.1.37	PF00056	polymorphic_pseudogene	chr2		0	-0.345333	6.23872	-3.03612	0.00379104	0.0967674	-2.18146
ENSG00000279198						TEC	chr19		0	1.32208	2.0473	3.03598	0.00379254	0.0967674	-1.94509
ENSG00000204241	LINC02731	long intergenic non-protein coding RNA 2731	100128239			lncRNA	chr11		0	1.41963	-1.66068	3.03598	0.00379259	0.0967674	-1.91259
ENSG00000273521						lncRNA	chr10		0	0.594849	0.265228	3.03542	0.00379852	0.0967954	-1.90291
ENSG00000186907	RTN4RL2	reticulon 4 receptor like 2	349667		PF13855	protein_coding	chr11		0	0.638037	0.593789	2.53117	0.0145415	0.164769	-3.02062
ENSG00000197168	NEK5	NIMA related kinase 5	341676		PF00069	protein_coding	chr13		0	0.524791	2.31236	2.52918	0.0146147	0.165147	-3.09881
ENSG00000263786						lncRNA	chr17		0	0.483007	0.971827	3.03411	0.00381242	0.0967954	-1.91377
ENSG00000236296	GUSBP5	GUSB pseudogene 5	441046			transcribed_processed_pseudogene	chr4		0	-1.54179	-2.01508	-3.03405	0.00381311	0.0967954	-1.98707
ENSG00000239521						protein_coding	chr7		0	0.380232	3.70499	2.52775	0.0146675	0.165563	-3.20679
ENSG00000124496	TRERF1	transcriptional regulating factor 1	55809		PF01448	protein_coding	chr6	zf-C2H2	1	0.71552	6.60162	2.52644	0.0147159	0.165563	-3.42388
ENSG00000135638	EMX1	empty spiracles homeobox 1	2016		PF00046	protein_coding	chr2	Homeobox	1	0.646722	-1.3231	2.5258	0.0147396	0.165658	-2.97086
ENSG00000183688	RFLNB	refilin B	359845		PF15068	protein_coding	chr17		0	0.678404	7.92612	2.52468	0.0147811	0.165697	-3.47335
ENSG00000240890	G2E3P1	G2E3 pseudogene 1	100130550			processed_pseudogene	chr3		0	-1.11846	-1.23343	-3.0287	0.0038705	0.0977547	-1.93163
ENSG00000233723	LINC01122	long intergenic non-protein coding RNA 1122	400955			lncRNA	chr2		0	-2.30314	-0.948837	-3.02743	0.0038842	0.0979838	-1.95601
ENSG00000125967	NECAB3	N-terminal EF-hand calcium binding protein 3	63941		PF03992	protein_coding	chr20		0	0.564875	3.28588	2.52432	0.0147946	0.165697	-3.17519
ENSG00000249249						lncRNA	chr5		0	0.666253	1.72979	3.02677	0.00389137	0.0979838	-1.95063
ENSG00000164403	SHROOM1	shroom family member 1	134549		PF08688	protein_coding	chr5		0	1.09429	0.0431333	2.52289	0.0148481	0.165932	-3.02434
ENSG00000287507						lncRNA	chr21		0	1.0674	-0.765231	3.02552	0.00390496	0.0979874	-1.91889
ENSG00000254369	HOXA-AS3	HOXA cluster antisense RNA 3	100133311			lncRNA	chr7		0	-3.47438	0.497859	-3.02531	0.00390723	0.0979874	-1.92472
ENSG00000159917	ZNF235	zinc finger protein 235	9310		PF01352	protein_coding	chr19	zf-C2H2	1	0.329015	3.36226	2.52264	0.0148573	0.165932	-3.18316
ENSG00000173926	MARCHF3	membrane associated ring-CH-type finger 3	115123			protein_coding	chr5		0	0.654078	2.78092	2.52187	0.0148861	0.165958	-3.14498
ENSG00000174007	CEP19	centrosomal protein 19	84984		PF14933	protein_coding	chr3		0	0.327463	2.99398	2.52044	0.0149398	0.166188	-3.15695
ENSG00000196663	TECPR2	tectonin beta-propeller repeat containing 2	9895		PF19193	protein_coding	chr14		0	0.404373	5.0507	2.52035	0.0149431	0.166188	-3.34382
ENSG00000149131	SERPING1	serpin family G member 1	710		PF00079	protein_coding	chr11		0	1.32732	5.67845	2.52011	0.0149522	0.166188	-3.397
ENSG00000237819	CDK6-AS1	CDK6 antisense RNA 1	101927497			lncRNA	chr7		0	1.45212	2.38489	3.02161	0.00394778	0.0985088	-1.99506
ENSG00000286742						lncRNA	chr7		0	0.752727	5.13393	3.01986	0.00396709	0.0987975	-2.17822
ENSG00000105221	AKT2	AKT serine/threonine kinase 2	208	2.7.11.1	PF00433	protein_coding	chr19		0	0.360074	7.34542	2.52008	0.0149535	0.166188	-3.46268
ENSG00000257354	MIRLET7IHG	MIRLET7I host gene	120766144			lncRNA	chr12		0	0.333821	3.78616	3.01949	0.00397124	0.0987975	-2.06783
ENSG00000272902	TBC1D8-AS1	TBC1D8 antisense RNA 1	100506286			lncRNA	chr2		0	-0.857896	-0.60853	-3.0186	0.00398105	0.0989106	-1.9361
ENSG00000177943	MAMDC4	MAM domain containing 4	158056		PF00629	protein_coding	chr9		0	0.585935	4.32469	2.51922	0.0149855	0.166322	-3.28542
ENSG00000268049						lncRNA	chr19		0	0.662165	1.43235	3.01691	0.00399992	0.0989795	-1.96578
ENSG00000073350	LLGL2	LLGL scribble cell polarity complex component 2	3993			protein_coding	chr17		0	0.63902	4.10902	2.51835	0.0150186	0.166466	-3.26729
ENSG00000161267	BDH1	3-hydroxybutyrate dehydrogenase 1	622	1.1.1.30	PF00106	protein_coding	chr3		0	0.555147	5.39934	2.51594	0.0151096	0.166756	-3.37799
ENSG00000066422	ZBTB11	zinc finger and BTB domain containing 11	27107		PF00096	protein_coding	chr3	ZBTB	1	0.227361	6.12503	2.51591	0.015111	0.166756	-3.4168
ENSG00000021762	OSBPL5	oxysterol binding protein like 5	114879		PF01237	protein_coding	chr11		0	0.73489	6.63347	2.51524	0.0151364	0.166756	-3.45013
ENSG00000205702						polymorphic_pseudogene	chr22		0	0.550642	1.52217	3.01492	0.00402211	0.0989795	-1.9722
ENSG00000232810	TNF	tumor necrosis factor	7124		PF00229	protein_coding	chr6		0	1.63814	1.59502	2.51501	0.015145	0.166756	-3.11041
ENSG00000257818						processed_pseudogene	chr12		0	-0.804655	-0.750037	-3.01477	0.00402385	0.0989795	-1.94702
ENSG00000129951	PLPPR3	phospholipid phosphatase related 3	79948		PF01569	protein_coding	chr19		0	1.38532	5.25776	2.51435	0.0151701	0.166855	-3.38505
ENSG00000198483	ANKRD35	ankyrin repeat domain 35	148741		PF00023	protein_coding	chr1		0	1.29697	0.351114	2.51417	0.0151769	0.166855	-3.05416
ENSG00000173530	TNFRSF10D	TNF receptor superfamily member 10d	8793		PF00020	protein_coding	chr8		0	0.465515	4.58463	2.51374	0.0151935	0.166855	-3.31654
ENSG00000137414	FAM8A1	family with sequence similarity 8 member A1	51439		PF06271	protein_coding	chr6		0	0.331735	5.50106	2.51373	0.0151938	0.166855	-3.38266
ENSG00000166794	PPIB	peptidylprolyl isomerase B	5479		PF00160	protein_coding	chr15		0	0.605876	5.59501	2.51243	0.0152437	0.167204	-3.40045
ENSG00000268364						lncRNA	chr9		0	1.35768	1.72567	3.01184	0.00405676	0.0993387	-1.99426
ENSG00000161133	USP41P	ubiquitin specific peptidase 41, pseudogene	373856			protein_coding	chr22		0	1.25477	-0.125226	2.51141	0.0152828	0.167459	-3.04624
ENSG00000260555						lncRNA	chr7		0	-1.58357	-1.76498	-3.01063	0.00407045	0.0994787	-2.01171
ENSG00000104863	LIN7B	lin-7 homolog B, crumbs cell polarity complex component	64130		PF02828	protein_coding	chr19		0	0.600054	0.758292	2.51013	0.0153319	0.167923	-3.07073
ENSG00000141429	GALNT1	polypeptide N-acetylgalactosaminyltransferase 1	2589	2.4.1.41	PF00535	protein_coding	chr18		0	0.363033	6.89234	2.50443	0.0155524	0.169361	-3.47871
ENSG00000166523	CLEC4E	C-type lectin domain family 4 member E	26253		PF00059	protein_coding	chr12		0	2.10864	0.286606	2.50249	0.0156281	0.16975	-3.07516
ENSG00000250506	CDK3	cyclin dependent kinase 3	1018		PF00069	protein_coding	chr17		0	0.496392	-1.09118	2.49913	0.0157602	0.170295	-3.02861
ENSG00000231964	LOC102724323	uncharacterized LOC102724323	102724323			lncRNA	chr10		0	1.31122	0.699105	3.00424	0.00414345	0.100769	-1.98471
ENSG00000142396	ERVK3-1	endogenous retrovirus group K3 member 1	105372481			protein_coding	chr19		0	0.291882	3.993	2.49858	0.0157821	0.170443	-3.29438
ENSG00000172270	BSG	basigin (Ok blood group)	682		PF13927	protein_coding	chr19		0	0.554546	7.82779	2.49792	0.0158081	0.170443	-3.52809
ENSG00000181035	SLC25A42	solute carrier family 25 member 42	284439		PF00153	protein_coding	chr19		0	0.535108	4.28499	2.49657	0.0158615	0.170717	-3.32914
ENSG00000141252	VPS53	VPS53 subunit of GARP complex	55275		PF04100	protein_coding	chr17		0	0.318532	6.62264	2.49624	0.0158746	0.170717	-3.48628
ENSG00000266777						transcribed_processed_pseudogene	chr17		0	0.415556	3.32613	3.00114	0.00417935	0.101098	-2.08359
ENSG00000237638	LINC02245	long intergenic non-protein coding RNA 2245	400958			lncRNA	chr2		0	-0.455391	2.85606	-3.00097	0.00418131	0.101098	-2.04833
ENSG00000003249	DBNDD1	dysbindin domain containing 1	79007		PF04440	protein_coding	chr16		0	1.15741	0.0542543	2.49432	0.015951	0.171243	-3.08513
ENSG00000232192	KIF26B-AS1	KIF26B antisense RNA 1	111216275			lncRNA	chr1		0	1.81271	-1.56658	2.99755	0.00422115	0.101671	-1.9905
ENSG00000249129						processed_pseudogene	chr5		0	-0.493294	-0.318362	-2.99751	0.00422169	0.101671	-1.98274
ENSG00000161682	FAM171A2	family with sequence similarity 171 member A2	284069		PF10577	protein_coding	chr17		0	1.13963	0.619787	2.4929	0.0160077	0.171483	-3.10634
ENSG00000230555						lncRNA	chr10		0	-0.459972	0.13465	-2.99696	0.00422813	0.101671	-1.987
ENSG00000158270	COLEC12	collectin subfamily member 12	81035		PF01391	protein_coding	chr18		0	1.22565	-0.559939	2.49099	0.0160842	0.171484	-3.06408
ENSG00000112773	TENT5A	terminal nucleotidyltransferase 5A	55603		PF07984	protein_coding	chr6		0	0.712129	7.49055	2.49095	0.0160859	0.171484	-3.53382
ENSG00000261143	ADAMTS7P3	ADAMTS7 pseudogene 3	400406			transcribed_unprocessed_pseudogene	chr15		0	1.38157	-0.264617	2.99573	0.00424253	0.101671	-1.99029
ENSG00000104918	RETN	resistin	56729		PF06954	protein_coding	chr19		0	1.97461	1.16565	2.48991	0.0161277	0.171497	-3.14824
ENSG00000213180	RPL36AP48	ribosomal protein L36a pseudogene 48	646175			processed_pseudogene	chr17		0	0.609939	-1.06613	2.99513	0.00424965	0.101671	-1.98964
ENSG00000167992	VWCE	von Willebrand factor C and EGF domains	220001		PF07645	protein_coding	chr11		0	0.901853	2.90769	2.48914	0.0161587	0.171497	-3.22138
ENSG00000206935	RNU6-514P	RNA, U6 small nuclear 514, pseudogene	106480586			snRNA	chr1		0	0.861532	-1.31131	2.99449	0.00425721	0.101671	-1.99597
ENSG00000144485	HES6	hes family bHLH transcription factor 6	55502		PF00010	protein_coding	chr2	bHLH	1	1.02464	1.80399	2.4888	0.0161724	0.171497	-3.15697
ENSG00000213420	GPC2	glypican 2	221914		PF01153	protein_coding	chr7		0	0.689003	1.60562	2.48787	0.0162102	0.171661	-3.14652
ENSG00000122870	BICC1	BicC family RNA binding protein 1	80114		PF00536	protein_coding	chr10		0	1.48173	-0.732395	2.48689	0.0162498	0.171914	-3.06042
ENSG00000139926	FRMD6	FERM domain containing 6	122786		PF00373	protein_coding	chr14		0	1.2709	1.39775	2.48629	0.0162742	0.171973	-3.15388
ENSG00000176595	KBTBD11	kelch repeat and BTB domain containing 11	9920		PF01344	protein_coding	chr8		0	0.762352	5.93021	2.48628	0.0162747	0.171973	-3.47216
ENSG00000129625	REEP5	receptor accessory protein 5	7905		PF03134	protein_coding	chr5		0	0.608108	5.556	2.48564	0.0163006	0.171973	-3.45599
ENSG00000167646	DNAAF3	dynein axonemal assembly factor 3	352909		PF14740	protein_coding	chr19		0	1.42426	-2.00234	2.48544	0.0163087	0.171973	-3.04032
ENSG00000143387	CTSK	cathepsin K	1513	3.4.22.38	PF08246	protein_coding	chr1		0	0.352341	4.33968	2.48458	0.0163436	0.172124	-3.35565
ENSG00000244041	LINC01011	long intergenic non-protein coding RNA 1011	401232			lncRNA	chr6		0	-0.644722	0.75515	-2.98863	0.00432701	0.102532	-2.01423
ENSG00000227398						lncRNA	chr3		0	0.353943	3.12824	2.98743	0.00434135	0.102774	-2.1022
ENSG00000214870	LINC02981	long intergenic non-protein coding RNA 2981	441204			lncRNA	chr7		0	-1.76707	1.8745	-2.98673	0.00434986	0.102878	-2.03356
ENSG00000262155	LINC02175	long intergenic non-protein coding RNA 2175	283887			lncRNA	chr16		0	0.853165	4.39054	2.98601	0.00435844	0.102974	-2.2132
ENSG00000140948	ZCCHC14	zinc finger CCHC-type containing 14	23174		PF00098	protein_coding	chr16		0	0.603513	4.44033	2.48281	0.0164162	0.172377	-3.3742
ENSG00000288266						TEC	chr21		0	-1.38576	-2.31699	-2.98508	0.0043698	0.103056	-2.09734
ENSG00000008083	JARID2	jumonji and AT-rich interaction domain containing 2	3720		PF02373	protein_coding	chr6	ARID	1	0.280325	7.74187	2.48211	0.0164449	0.172518	-3.55948
ENSG00000229663	DPY19L4P1	DPY19L4 pseudogene 1	100131533			processed_pseudogene	chr1		0	1.94201	-0.041199	2.98335	0.00439068	0.103353	-2.02262
ENSG00000149609	C20orf144	chromosome 20 open reading frame 144	128864		PF15318	protein_coding	chr20		0	0.538399	-0.477332	2.48163	0.0164645	0.172518	-3.08605
ENSG00000135916	ITM2C	integral membrane protein 2C	81618		PF04089	protein_coding	chr2		0	0.9423	7.29488	2.4807	0.0165025	0.17253	-3.54984
ENSG00000106246	PTCD1	pentatricopeptide repeat domain 1	26024		PF17177	protein_coding	chr7		0	0.412215	2.50033	2.47828	0.0166024	0.172948	-3.21661
ENSG00000267638	LOC105371789	uncharacterized LOC105371789	105371789			lncRNA	chr17		0	0.717121	-0.584745	2.98096	0.0044199	0.103397	-2.02046
ENSG00000056998	GYG2	glycogenin 2	8908		PF01501	protein_coding	chrX		0	1.28671	0.428519	2.47591	0.0167006	0.173753	-3.1323
ENSG00000213047	DENND1B	DENN domain containing 1B	163486		PF02141	protein_coding	chr1		0	0.285046	5.8872	2.47549	0.0167179	0.173772	-3.49066
ENSG00000163993	S100P	S100 calcium binding protein P	6286		PF01023	protein_coding	chr4		0	1.60718	1.15269	2.47531	0.0167258	0.173772	-3.16968
ENSG00000200816	SNORA38	small nucleolar RNA, H/ACA box 38	677820			snoRNA	chr6		0	0.679403	-0.746879	2.98041	0.00442664	0.103397	-2.02092
ENSG00000132932	ATP8A2	ATPase phospholipid transporting 8A2	51761		PF16209	protein_coding	chr13		0	1.13498	-0.515301	2.4752	0.0167303	0.173772	-3.09646
ENSG00000088888	MAVS	mitochondrial antiviral signaling protein	57506		PF16739	protein_coding	chr20		0	0.220345	8.39112	2.47444	0.0167618	0.173787	-3.59801
ENSG00000215246	LINC02982	long intergenic non-protein coding RNA 2982	100506688			lncRNA	chr5		0	2.65824	-1.3753	2.97903	0.0044436	0.103397	-2.03991
ENSG00000184047	DIABLO	diablo IAP-binding mitochondrial protein	56616		PF09057	protein_coding	chr12		0	0.286316	3.05546	2.4741	0.0167761	0.173787	-3.25866
ENSG00000148660	CAMK2G	calcium/calmodulin dependent protein kinase II gamma	818	2.7.11.17	PF00069	protein_coding	chr10		0	0.330265	6.6823	2.47354	0.0167996	0.173787	-3.53778
ENSG00000269066						lncRNA	chr19		0	0.548557	1.76567	2.97841	0.00445114	0.103397	-2.06584
ENSG00000114933	INO80D	INO80 complex subunit D	54891		PF13891	protein_coding	chr2		0	0.275654	7.03893	2.47349	0.0168015	0.173787	-3.55157
ENSG00000255443						lncRNA	chr11		0	0.884157	2.03542	2.9775	0.00446235	0.103397	-2.07789
ENSG00000242247	ARFGAP3	ADP ribosylation factor GTPase activating protein 3	26286		PF01412	protein_coding	chr22		0	0.276349	5.36881	2.47316	0.0168154	0.173787	-3.465
ENSG00000261924	LOC400627	uncharacterized LOC400627	400627			lncRNA	chr17		0	0.92163	1.02375	2.97703	0.00446816	0.103419	-2.05452
ENSG00000265100						lncRNA	chr17		0	0.606328	0.271256	2.97621	0.00447834	0.103474	-2.03876
ENSG00000287998						lncRNA	chr8		0	-2.24999	-0.893379	-2.97617	0.00447882	0.103474	-2.04827
ENSG00000252061	RNU6-415P	RNA, U6 small nuclear 415, pseudogene	106481309			snRNA	chr15		0	0.568209	0.927309	2.97441	0.00450074	0.103781	-2.05375
ENSG00000147872	PLIN2	perilipin 2	123		PF03036	protein_coding	chr9		0	0.921645	5.86627	2.47261	0.0168382	0.173951	-3.49596
ENSG00000213316	LTC4S	leukotriene C4 synthase	4056	4.4.1.20	PF01124	protein_coding	chr5		0	0.832332	3.0602	2.47016	0.0169413	0.174582	-3.27833
ENSG00000261505						lncRNA	chr16		0	0.549495	0.997348	2.97376	0.00450877	0.103781	-2.05692
ENSG00000138606	SHF	Src homology 2 domain containing F	90525			protein_coding	chr15		0	0.721847	2.57885	2.46838	0.0170162	0.175123	-3.24527
ENSG00000025156	HSF2	heat shock transcription factor 2	3298		PF00447	protein_coding	chr6	HSF	1	0.382975	4.25376	2.46825	0.017022	0.175123	-3.37873
ENSG00000086288	NME8	NME/NM23 family member 8	51314		PF00334	protein_coding	chr7		0	0.837283	3.16389	2.46804	0.0170309	0.175143	-3.30484
ENSG00000173517	PEAK1	pseudopodium enriched atypical kinase 1	79834		PF00069	protein_coding	chr15		0	0.434893	5.95603	2.46738	0.0170586	0.175355	-3.51551
ENSG00000262712						lncRNA	chr16		0	0.572593	-0.544649	2.97078	0.00454607	0.104057	-2.0431
ENSG00000271765	RN7SKP299	RN7SK pseudogene 299	106480925			misc_RNA	chr6		0	-1.63031	-2.30493	-2.97069	0.00454725	0.104057	-2.15422
ENSG00000233901	LINC01503	long intergenic non-protein coding RNA 1503	100506119			lncRNA	chr9		0	-1.25845	0.257626	-2.97047	0.00454998	0.104057	-2.04636
ENSG00000188785	ZNF548	zinc finger protein 548	147694		PF00096	protein_coding	chr19	zf-C2H2	1	0.324409	5.17513	2.4668	0.0170831	0.17539	-3.46324
ENSG00000157510	AFAP1L1	actin filament associated protein 1 like 1	134265		PF00169	protein_coding	chr5		0	0.990558	-0.0875776	2.46627	0.0171057	0.175478	-3.1367
ENSG00000146574	CCZ1B	CCZ1 homolog B, vacuolar protein trafficking and biogenesis associated	221960		PF19031	protein_coding	chr7		0	0.37069	3.5514	2.46467	0.0171739	0.175599	-3.32051
ENSG00000148468	FAM171A1	family with sequence similarity 171 member A1	221061		PF10577	protein_coding	chr10		0	1.78122	0.849641	2.464	0.0172025	0.175731	-3.18249
ENSG00000135469	COQ10A	coenzyme Q10A	93058		PF03364	protein_coding	chr12		0	0.364545	3.32222	2.46385	0.0172087	0.175731	-3.30542
ENSG00000287859						lncRNA	chr19		0	0.762048	-0.790774	2.96806	0.00458043	0.104176	-2.04865
ENSG00000010278	CD9	CD9 molecule	928		PF00335	protein_coding	chr12		0	1.24635	3.9633	2.46334	0.0172307	0.17582	-3.37522
ENSG00000158552	ZFAND2B	zinc finger AN1-type containing 2B	130617		PF02809	protein_coding	chr2		0	0.426853	4.87625	2.46255	0.0172646	0.175949	-3.44855
ENSG00000227417						processed_pseudogene	chr1		0	0.597575	2.27808	2.96656	0.00459945	0.104176	-2.11169
ENSG00000130876	SLC7A10	solute carrier family 7 member 10	56301		PF13520	protein_coding	chr19		0	1.03943	-2.19862	2.46146	0.0173112	0.176186	-3.08395
ENSG00000204956	PCDHGA1	protocadherin gamma subfamily A, 1	56114		PF08266	protein_coding	chr5		0	0.867051	-1.32837	2.45909	0.0174134	0.176712	-3.09902
ENSG00000288054						lncRNA	chr6		0	-1.56667	-1.59175	-2.96571	0.00461024	0.104176	-2.10879
ENSG00000015479	MATR3	matrin 3	9782			protein_coding	chr5		0	0.376148	5.01709	2.45905	0.0174148	0.176712	-3.46814
ENSG00000141756	FKBP10	FKBP prolyl isomerase 10	60681		PF00254	protein_coding	chr17		0	1.23461	0.356068	2.4582	0.0174516	0.176841	-3.16725
ENSG00000130787	HIP1R	huntingtin interacting protein 1 related	9026		PF16515	protein_coding	chr12		0	0.729414	4.11822	2.45811	0.0174555	0.176841	-3.40017
ENSG00000259042						lncRNA	chr14		0	1.73281	1.66598	2.96445	0.00462624	0.104205	-2.11022
ENSG00000133247	KMT5C	lysine methyltransferase 5C	84787	2.1.1.43	PF00856	protein_coding	chr19		0	0.48503	4.21078	2.45547	0.0175703	0.176841	-3.40463
ENSG00000218565	LOC100129844	DnaJ heat shock protein family (Hsp40) member C7 pseudogene	100129844			processed_pseudogene	chr6		0	1.27353	1.80467	2.96339	0.00463981	0.104205	-2.11031
ENSG00000229010						processed_pseudogene	chr1		0	1.00582	0.738599	2.96336	0.00464023	0.104205	-2.08104
ENSG00000075413	MARK3	microtubule affinity regulating kinase 3	4140		PF02149	protein_coding	chr14		0	0.161941	7.63784	2.45537	0.0175745	0.176841	-3.61382
ENSG00000151834	GABRA2	gamma-aminobutyric acid type A receptor subunit alpha2	2555		PF02931	protein_coding	chr4		0	1.29598	-2.52336	2.45512	0.0175853	0.176841	-3.09687
ENSG00000273188						lncRNA	chr22		0	-0.513067	1.90456	-2.96272	0.00464843	0.104205	-2.09971
ENSG00000107581	EIF3A	eukaryotic translation initiation factor 3 subunit A	8661		PF01399	protein_coding	chr10		0	0.303919	8.73004	2.45448	0.0176134	0.176841	-3.6519
ENSG00000169432	SCN9A	sodium voltage-gated channel alpha subunit 9	6335		PF11933	protein_coding	chr2		0	2.2	0.890747	2.45314	0.0176717	0.1772	-3.19614
ENSG00000094631	HDAC6	histone deacetylase 6	10013		PF02148	protein_coding	chrX		0	0.338876	6.59671	2.45239	0.0177044	0.177386	-3.57998
ENSG00000281530						lncRNA	chr22		0	0.411405	0.791047	2.95918	0.00469402	0.104827	-2.0874
ENSG00000231728						lncRNA	chrX		0	-1.44808	0.825683	-2.95893	0.0046972	0.104827	-2.08086
ENSG00000225872	LINC01529	long intergenic non-protein coding RNA 1529	644050			transcribed_unitary_pseudogene	chr19		0	0.663683	1.77492	2.95762	0.00471419	0.105084	-2.11316
ENSG00000070669	ASNS	asparagine synthetase (glutamine-hydrolyzing)	440	6.3.5.4	PF13537	protein_coding	chr7		0	0.649304	1.20031	2.4511	0.0177614	0.17776	-3.2122
ENSG00000205476	CCDC85C	coiled-coil domain containing 85C	317762		PF10226	protein_coding	chr14		0	0.441555	4.69849	2.4491	0.0178494	0.178194	-3.46295
ENSG00000131051	RBM39	RNA binding motif protein 39	9584		PF15519	protein_coding	chr20		0	0.215536	8.87541	2.44889	0.0178587	0.178215	-3.66586
ENSG00000164070	HSPA4L	heat shock protein family A (Hsp70) member 4 like	22824		PF00012	protein_coding	chr4		0	1.1237	2.29588	2.44802	0.0178971	0.178384	-3.28142
ENSG00000214049	UCA1	urothelial cancer associated 1	652995			lncRNA	chr19		0	1.51947	-0.982271	2.9561	0.00473399	0.105084	-2.07599
ENSG00000279900						TEC	chr11		0	-0.788971	-0.59336	-2.95384	0.00476363	0.105482	-2.08078
ENSG00000182858	ALG12	ALG12 alpha-1,6-mannosyltransferase	79087	2.4.1.130	PF03901	protein_coding	chr22		0	0.375578	4.32673	2.44619	0.0179782	0.178978	-3.43947
ENSG00000122642	FKBP9	FKBP prolyl isomerase 9	11328		PF13202	protein_coding	chr7		0	0.783053	2.57808	2.44559	0.0180049	0.17906	-3.29975
ENSG00000259343						lncRNA	chr15		0	0.985442	1.75325	2.95312	0.00477304	0.105482	-2.12683
ENSG00000198049	AVPR1B	arginine vasopressin receptor 1B	553		PF00001	protein_coding	chr1		0	1.14825	1.20869	2.44548	0.0180097	0.17906	-3.2247
ENSG00000105971	CAV2	caveolin 2	858		PF01146	protein_coding	chr7		0	1.54167	0.239645	2.4452	0.0180223	0.17906	-3.19529
ENSG00000184937	WT1	WT1 transcription factor	7490		PF00096	protein_coding	chr11	zf-C2H2	1	1.23152	3.71534	2.44466	0.0180462	0.17918	-3.4088
ENSG00000100027	YPEL1	yippee like 1	29799		PF03226	protein_coding	chr22		0	0.521739	3.58506	2.44428	0.0180632	0.17918	-3.37855
ENSG00000011028	MRC2	mannose receptor C type 2	9902		PF00059	protein_coding	chr17		0	1.37516	4.91408	2.44399	0.0180763	0.179239	-3.51024
ENSG00000167733	HSD11B1L	hydroxysteroid 11-beta dehydrogenase 1 like	374875		PF00106	protein_coding	chr19		0	0.588443	0.921332	2.44307	0.0181174	0.17929	-3.21303
ENSG00000180539	LINC02908	long intergenic non-protein coding RNA 2908	401563			lncRNA	chr9		0	-1.00254	4.51534	-2.94892	0.00482851	0.106142	-2.27241
ENSG00000175591	P2RY2	purinergic receptor P2Y2	5029		PF00001	protein_coding	chr11		0	1.06731	4.60427	2.44259	0.0181388	0.17943	-3.48398
ENSG00000076685	NT5C2	5'-nucleotidase, cytosolic II	22978	3.1.3.5	PF05761	protein_coding	chr10		0	0.205734	6.73993	2.44108	0.0182066	0.179815	-3.60969
ENSG00000276298						unprocessed_pseudogene	chrX		0	-1.3334	-2.28186	-2.94704	0.00485354	0.106411	-2.18233
ENSG00000179044	EXOC3L1	exocyst complex component 3 like 1	283849		PF06046	protein_coding	chr16		0	0.858048	-0.869384	2.43809	0.0183413	0.180108	-3.15939
ENSG00000197217	ENTPD4	ectonucleoside triphosphate diphosphohydrolase 4	9583	3.6.1.6	PF01150	protein_coding	chr8		0	0.278997	6.23603	2.43637	0.0184194	0.180274	-3.59803
ENSG00000177599	ZNF491	zinc finger protein 491	126069		PF00096	protein_coding	chr19	zf-C2H2	1	0.4002	2.44059	2.43581	0.0184447	0.180452	-3.29793
ENSG00000100767	PAPLN	papilin, proteoglycan like sulfated glycoprotein	89932		PF07679	protein_coding	chr14		0	0.785149	3.77172	2.43477	0.018492	0.180701	-3.4208
ENSG00000280014						TEC	chr19		0	-1.1974	-1.61474	-2.94504	0.0048804	0.106492	-2.13113
ENSG00000185619	PCGF3	polycomb group ring finger 3	10336		PF16207	protein_coding	chr4		0	0.23552	6.31687	2.43193	0.018622	0.181478	-3.60883
ENSG00000251323	LINC02728	long intergenic non-protein coding RNA 2728	101928865			lncRNA	chr11		0	0.493271	2.43064	2.94355	0.00490039	0.106757	-2.17297
ENSG00000183098	GPC6	glypican 6	10082		PF01153	protein_coding	chr13		0	2.61368	-1.4514	2.4317	0.0186324	0.181478	-3.14633
ENSG00000131650	KREMEN2	kringle containing transmembrane protein 2	79412		PF01822	protein_coding	chr16		0	0.686522	0.148386	2.43168	0.0186334	0.181478	-3.20744
ENSG00000058673	ZC3H11A	zinc finger CCCH-type containing 11A	9877		PF15663	protein_coding	chr1		0	0.356451	0.975892	2.42988	0.0187163	0.181829	-3.23859
ENSG00000240418	RPS2P51	ribosomal protein S2 pseudogene 51	729679			processed_pseudogene	chr19		0	0.618433	0.829653	2.94071	0.00493883	0.107243	-2.13133
ENSG00000120332	TNN	tenascin N	63923		PF00147	protein_coding	chr1		0	2.06498	-1.96419	2.42939	0.0187387	0.181829	-3.1477
ENSG00000255097						lncRNA	chr11		0	0.646158	0.821521	2.93806	0.00497481	0.107837	-2.13733
ENSG00000259657						processed_pseudogene	chr15		0	0.448074	1.98256	2.93734	0.00498465	0.107956	-2.1678
ENSG00000180071	ANKRD18A	ankyrin repeat domain 18A	253650		PF14915	protein_coding	chr9		0	1.7872	1.03019	2.42573	0.0189083	0.182608	-3.27761
ENSG00000163071	SPATA18	spermatogenesis associated 18	132671		PF16026	protein_coding	chr4		0	1.44964	-1.29127	2.42381	0.0189977	0.182861	-3.16924
ENSG00000180846	CSNK1G2-AS1	CSNK1G2 antisense RNA 1	255193			lncRNA	chr19		0	0.655255	1.25731	2.93566	0.00500768	0.108173	-2.15392
ENSG00000252578	RNU6-135P	RNA, U6 small nuclear 135, pseudogene	106479625			snRNA	chr1		0	0.778408	-0.726337	2.93335	0.00503953	0.108606	-2.12607
ENSG00000164877	MICALL2	MICAL like 2	79778			protein_coding	chr7		0	1.01554	5.22138	2.42372	0.0190017	0.182861	-3.58244
ENSG00000157020	SEC13	SEC13 homolog, nuclear pore and COPII coat complex component	6396		PF00400	protein_coding	chr3		0	0.303183	6.04908	2.4237	0.0190028	0.182861	-3.6134
ENSG00000246067						lncRNA	chr11		0	-0.481196	3.49356	-2.93295	0.00504517	0.108606	-2.24514
ENSG00000105321	CCDC9	coiled-coil domain containing 9	26093		PF15266	protein_coding	chr19		0	0.331918	4.19911	2.42336	0.0190188	0.182861	-3.46904
ENSG00000146830	GIGYF1	GRB10 interacting GYF protein 1	64599			protein_coding	chr7		0	0.3646	6.86823	2.4229	0.0190404	0.182976	-3.65528
ENSG00000256238	SUPT16HP1	SPT16 homolog, facilitates chromatin remodeling subunit pseudogene 1	400011			processed_pseudogene	chr12		0	0.72997	1.05931	2.93062	0.00507742	0.109018	-2.15791
ENSG00000129159	KCNC1	potassium voltage-gated channel subfamily C member 1	3746		PF02214	protein_coding	chr11		0	0.429507	0.642408	2.42105	0.0191271	0.183502	-3.24765
ENSG00000088256	GNA11	G protein subunit alpha 11	2767		PF00503	protein_coding	chr19		0	0.822475	2.59042	2.42049	0.0191535	0.183637	-3.34393
ENSG00000136044	APPL2	adaptor protein, phosphotyrosine interacting with PH domain and leucine zipper 2	55198		PF00169	protein_coding	chr12		0	0.222658	5.42411	2.41686	0.019325	0.184575	-3.58822
ENSG00000223396						transcribed_processed_pseudogene	chr1		0	-0.668144	2.95794	-2.92874	0.00510371	0.109132	-2.22063
ENSG00000063438	AHRR	aryl hydrocarbon receptor repressor	57491		PF00010	protein_coding	chr5	bHLH	1	0.876391	-2.16416	2.41622	0.0193549	0.184575	-3.16573
ENSG00000204954	UQCC6	ubiquinol-cytochrome c reductase complex assembly factor 6	728568		PF14990	protein_coding	chr12		0	0.302111	3.12312	2.41485	0.0194201	0.185126	-3.38985
ENSG00000198844	ARHGEF15	Rho guanine nucleotide exchange factor 15	22899		PF00621	protein_coding	chr17		0	1.05212	-1.79337	2.41317	0.0195006	0.185468	-3.17641
ENSG00000143067	ZNF697	zinc finger protein 697	90874		PF00096	protein_coding	chr1	zf-C2H2	1	0.885851	1.99627	2.41282	0.0195173	0.185485	-3.32674
ENSG00000073417	PDE8A	phosphodiesterase 8A	5151	3.1.4.17	PF00989	protein_coding	chr15		0	0.335928	5.0363	2.41252	0.0195313	0.185513	-3.57063
ENSG00000223505						processed_pseudogene	chr1		0	0.477866	0.170065	2.92369	0.00517476	0.110159	-2.15731
ENSG00000196411	EPHB4	EPH receptor B4	2050	2.7.10.1		protein_coding	chr7		0	0.788299	3.61352	2.41245	0.0195351	0.185513	-3.44896
ENSG00000284874	SEPT5-GP1BB	SEPT5-GP1BB readthrough	100526833			protein_coding	chr22		0	1.32498	-1.496	2.41228	0.0195432	0.185519	-3.18499
ENSG00000243592	RPL17P22	ribosomal protein L17 pseudogene 22	727984			processed_pseudogene	chr5		0	-0.810264	-1.66756	-2.92132	0.00520857	0.110476	-2.18024
ENSG00000088899	LZTS3	leucine zipper tumor suppressor family member 3	9762		PF06818	protein_coding	chr20		0	0.789184	0.725725	2.41173	0.0195695	0.185627	-3.26847
ENSG00000166579	NDEL1	nudE neurodevelopment protein 1 like 1	81565		PF04880	protein_coding	chr17		0	0.266778	5.87966	2.41097	0.0196058	0.18583	-3.63046
ENSG00000165506	DNAAF2	dynein axonemal assembly factor 2	55172		PF08190	protein_coding	chr14		0	0.368832	4.23131	2.41032	0.0196372	0.185864	-3.50027
ENSG00000251799						misc_RNA	chr4		0	-2.10043	-1.78377	-2.91993	0.00522832	0.110476	-2.22367
ENSG00000035115	SH3YL1	SH3 and SYLF domain containing 1	26751			protein_coding	chr2		0	0.338564	5.1928	2.40958	0.0196726	0.185864	-3.59107
ENSG00000143842	SOX13	SRY-box transcription factor 13	9580		PF00505	protein_coding	chr1	HMG	1	1.05232	1.12024	2.40915	0.0196936	0.185864	-3.28553
ENSG00000089123	TASP1	taspase 1	55617		PF01112	protein_coding	chr20		0	0.332222	3.82543	2.40912	0.0196947	0.185864	-3.46523
ENSG00000114857	NKTR	natural killer cell triggering receptor	4820		PF00160	protein_coding	chr3		0	0.251577	8.86609	2.40906	0.0196978	0.185864	-3.75312
ENSG00000146963	LUC7L2	LUC7 like 2, pre-mRNA splicing factor	51631		PF03194	protein_coding	chr7		0	0.312007	5.96287	2.40461	0.0199136	0.187041	-3.6483
ENSG00000237505	PKN2-AS1	PKN2 antisense RNA 1	101927891			lncRNA	chr1		0	0.513095	-0.549509	2.91725	0.00526679	0.110887	-2.16213
ENSG00000207287	RNU6-1274P	RNA, U6 small nuclear 1274, pseudogene	106481582			snRNA	chr10		0	-1.52564	-2.36748	-2.91673	0.00527437	0.110953	-2.2443
ENSG00000139625	MAP3K12	mitogen-activated protein kinase kinase kinase 12	7786	2.7.11.25	PF07714	protein_coding	chr12		0	0.365391	5.36334	2.4018	0.0200509	0.187175	-3.61861
ENSG00000198752	CDC42BPB	CDC42 binding protein kinase beta	9578		PF08826	protein_coding	chr14		0	0.965525	4.37085	2.40092	0.0200942	0.187337	-3.55249
ENSG00000168268	NT5DC2	5'-nucleotidase domain containing 2	64943		PF05761	protein_coding	chr3		0	0.912043	4.81379	2.39957	0.0201606	0.187383	-3.59175
ENSG00000181666	ZNF875	zinc finger protein 875	284459		PF01352	protein_coding	chr19	zf-C2H2	1	0.300541	5.74334	2.39864	0.0202061	0.187429	-3.64908
ENSG00000102265	TIMP1	TIMP metallopeptidase inhibitor 1	7076		PF00965	protein_coding	chrX		0	0.873887	6.15654	2.39825	0.0202256	0.187429	-3.67616
ENSG00000198520	ARMH1	armadillo like helical domain containing 1	339541		PF17741	protein_coding	chr1		0	0.956931	6.51031	2.39582	0.0203459	0.188022	-3.69997
ENSG00000115548	KDM3A	lysine demethylase 3A	55818		PF02373	protein_coding	chr2		0	0.235143	6.71836	2.39123	0.0205749	0.188497	-3.71639
ENSG00000240723	RN7SL382P	RNA, 7SL, cytoplasmic 382, pseudogene	106481027			misc_RNA	chr4		0	0.49269	1.21795	2.91191	0.00534437	0.111584	-2.20491
ENSG00000165555	NOXRED1	NADP dependent oxidoreductase domain containing 1	122945		PF03807	protein_coding	chr14		0	0.410257	1.6606	2.39077	0.020598	0.188497	-3.34846
ENSG00000111786	SRSF9	serine and arginine rich splicing factor 9	8683		PF00076	protein_coding	chr12		0	0.22785	5.66817	2.38538	0.0208703	0.190071	-3.66797
ENSG00000153531	ADPRHL1	ADP-ribosylhydrolase like 1	113622			protein_coding	chr13		0	0.731259	1.4383	2.38526	0.0208767	0.190071	-3.35381
ENSG00000135951	TSGA10	testis specific 10	80705			protein_coding	chr2		0	0.687225	3.51519	2.38467	0.0209067	0.190205	-3.49203
ENSG00000251988	RNU4ATAC18P	RNA, U4atac small nuclear 18, pseudogene	106481866			snRNA	chr6		0	-0.514657	0.175718	-2.91014	0.00537025	0.111584	-2.18563
ENSG00000091262	ABCC6	ATP binding cassette subfamily C member 6	368			protein_coding	chr16		0	0.787019	3.37256	2.38309	0.0209872	0.190659	-3.49307
ENSG00000204421	LY6G6C	lymphocyte antigen 6 family member G6C	80740			protein_coding	chr6		0	0.8703	-0.828576	2.38138	0.0210746	0.191021	-3.26581
ENSG00000126217	MCF2L	MCF.2 cell line derived transforming sequence like	23263		PF00435	protein_coding	chr13		0	1.23284	1.74927	2.38126	0.0210807	0.191021	-3.38613
ENSG00000131263	RLIM	ring finger protein, LIM domain interacting	51132		PF13639	protein_coding	chrX		0	0.221394	6.75197	2.38071	0.0211091	0.19114	-3.73822
ENSG00000275131						transcribed_unprocessed_pseudogene	chr1		0	-0.676375	2.66753	-2.90889	0.00538858	0.111584	-2.25725
ENSG00000255040						processed_pseudogene	chr11		0	0.849604	1.00537	2.90883	0.00538939	0.111584	-2.20966
ENSG00000286407						lncRNA	chr7		0	1.09168	-1.90065	2.90821	0.00539859	0.111681	-2.19847
ENSG00000223519						transcribed_unitary_pseudogene	chr1		0	0.745109	2.70911	2.90781	0.00540444	0.11171	-2.28248
ENSG00000232407						processed_pseudogene	chr3		0	-0.908635	-0.640723	-2.90695	0.00541713	0.111879	-2.18407
ENSG00000105146	AURKC	aurora kinase C	6795		PF00069	protein_coding	chr19		0	0.388071	0.253417	2.3788	0.021207	0.191428	-3.31889
ENSG00000134294	SLC38A2	solute carrier family 38 member 2	54407		PF01490	protein_coding	chr12		0	0.320744	8.46785	2.37866	0.0212144	0.191428	-3.80798
ENSG00000110400	NECTIN1	nectin cell adhesion molecule 1	5818		PF08205	protein_coding	chr11		0	0.6858	5.64272	2.3784	0.0212277	0.191428	-3.68698
ENSG00000226806	LCT-AS1	LCT antisense RNA 1	100507600			lncRNA	chr2		0	1.63238	-2.01531	2.90199	0.00549098	0.112796	-2.21357
ENSG00000258450						lncRNA	chr14		0	0.788949	-1.02832	2.90184	0.00549328	0.112796	-2.19523
ENSG00000227355						lncRNA	chr9		0	-0.712002	0.364412	-2.9015	0.0054983	0.112796	-2.20883
ENSG00000234003	MTATP6P27	MT-ATP6 pseudogene 27	107075204			unprocessed_pseudogene	chr19		0	0.577438	-0.00645026	2.9014	0.00549978	0.112796	-2.20516
ENSG00000242125	SNHG3	small nucleolar RNA host gene 3	8420			lncRNA	chr1		0	-0.592415	6.66404	-2.901	0.0055059	0.112796	-2.53545
ENSG00000211714	TRBV7-3	T cell receptor beta variable 7-3	28595			TR_V_gene	chr7		0	0.813674	-0.79962	2.90098	0.00550611	0.112796	-2.19796
ENSG00000233325						transcribed_unprocessed_pseudogene	chr13		0	0.709232	1.67721	2.90094	0.00550677	0.112796	-2.24384
ENSG00000204130	RUFY2	RUN and FYVE domain containing 2	55680		PF02759	protein_coding	chr10		0	0.25121	4.93291	2.37777	0.0212604	0.191535	-3.63105
ENSG00000119508	NR4A3	nuclear receptor subfamily 4 group A member 3	8013		PF00104	protein_coding	chr9	NGFIB-like	1	0.961037	1.07033	2.37697	0.0213015	0.191609	-3.35508
ENSG00000177508	IRX3	iroquois homeobox 3	79191		PF05920	protein_coding	chr16	Homeobox	1	2.35822	1.38672	2.37601	0.0213514	0.191802	-3.39453
ENSG00000134070	IRAK2	interleukin 1 receptor associated kinase 2	3656	2.7.11.1	PF00531	protein_coding	chr3		0	0.853359	2.49356	2.37587	0.0213585	0.191802	-3.43446
ENSG00000044574	HSPA5	heat shock protein family A (Hsp70) member 5	3309		PF00012	protein_coding	chr9		0	0.505659	8.64832	2.37517	0.0213948	0.192052	-3.82156
ENSG00000187676	B3GLCT	beta 3-glucosyltransferase	145173	2.4.1.-	PF02434	protein_coding	chr13		0	0.316036	3.527	2.37494	0.021407	0.192073	-3.50603
ENSG00000211752	TRBV27	T cell receptor beta variable 27	28560			TR_V_gene	chr7		0	-1.6062	2.78907	-2.89625	0.00557761	0.113594	-2.28299
ENSG00000267557						lncRNA	chr19		0	0.721635	0.143431	2.89531	0.00559195	0.113722	-2.22322
ENSG00000177606	JUN	Jun proto-oncogene, AP-1 transcription factor subunit	3725		PF03957	protein_coding	chr1	TF_bZIP	1	0.979477	6.38088	2.3748	0.0214142	0.192073	-3.73588
ENSG00000235253						processed_pseudogene	chr5		0	0.634083	2.61048	2.89494	0.00559758	0.113722	-2.30107
ENSG00000176624	MEX3C	mex-3 RNA binding family member C	51320			protein_coding	chr18		0	0.262569	6.00429	2.37468	0.0214202	0.192073	-3.71138
ENSG00000158525	CPA5	carboxypeptidase A5	93979		PF02244	protein_coding	chr7		0	1.5612	-2.04387	2.37332	0.0214912	0.192433	-3.25216
ENSG00000172057	ORMDL3	ORMDL sphingolipid biosynthesis regulator 3	94103		PF04061	protein_coding	chr17		0	0.479049	4.71513	2.37282	0.0215175	0.192563	-3.63084
ENSG00000264186						processed_pseudogene	chr18		0	0.551022	-0.280507	2.8927	0.00563179	0.114038	-2.22189
ENSG00000140961	OSGIN1	oxidative stress induced growth inhibitor 1	29948			protein_coding	chr16		0	0.45217	1.77701	2.37102	0.0216115	0.192955	-3.3951
ENSG00000261644	CYLD-AS1	CYLD antisense RNA 1	102724907			lncRNA	chr16		0	-0.704548	1.8839	-2.89146	0.00565083	0.114154	-2.26658
ENSG00000105176	URI1	URI1 prefoldin like chaperone	8725		PF02996	protein_coding	chr19		0	0.24628	6.60412	2.36735	0.0218045	0.19397	-3.75974
ENSG00000182782	HCAR2	hydroxycarboxylic acid receptor 2	338442		PF00001	protein_coding	chr12		0	1.09705	1.25179	2.36687	0.0218304	0.193985	-3.38889
ENSG00000143179	UCK2	uridine-cytidine kinase 2	7371	2.7.1.48	PF00485	protein_coding	chr1		0	0.29726	5.68195	2.36609	0.0218714	0.194163	-3.71451
ENSG00000121053	EPX	eosinophil peroxidase	8288	1.11.1.7	PF03098	protein_coding	chr17		0	1.33493	2.5511	2.36548	0.0219036	0.194278	-3.47659
ENSG00000286196						lncRNA	chr9		0	-0.758061	2.43958	-2.88876	0.00569248	0.114542	-2.29239
ENSG00000257923	CUX1	cut like homeobox 1	1523		PF02376	protein_coding	chr7	CUT	1	0.288547	8.29168	2.36448	0.0219569	0.194278	-3.83251
ENSG00000274614	SALL4P4	spalt like transcription factor 4 pseudogene 4	100419855			unprocessed_pseudogene	chr13		0	1.06415	-1.35202	2.88797	0.00570474	0.114596	-2.22724
ENSG00000197008	ZNF138	zinc finger protein 138	7697		PF01352	protein_coding	chr7	zf-C2H2	1	0.367464	4.28836	2.36443	0.0219594	0.194278	-3.60685
ENSG00000137338	PGBD1	piggyBac transposable element derived 1	84547		PF13843	protein_coding	chr6		0	0.445027	3.06967	2.36254	0.0220602	0.194856	-3.49624
ENSG00000228906						lncRNA	chrX		0	0.482578	1.53779	2.8873	0.0057152	0.114617	-2.26956
ENSG00000048540	LMO3	LIM domain only 3	55885		PF00412	protein_coding	chr12		0	0.957391	0.427462	2.36093	0.0221463	0.195327	-3.36022
ENSG00000182963	GJC1	gap junction protein gamma 1	10052		PF00029	protein_coding	chr17		0	0.648603	-0.978129	2.35967	0.0222143	0.195629	-3.3026
ENSG00000271717						lncRNA	chr19		0	1.20683	-0.960446	2.8852	0.00574788	0.114987	-2.23159
ENSG00000070731	ST6GALNAC2	ST6 N-acetylgalactosaminide alpha-2,6-sialyltransferase 2	10610		PF00777	protein_coding	chr17		0	0.963006	-0.645775	2.35692	0.0223623	0.19663	-3.32296
ENSG00000275014	RN7SL166P	RNA, 7SL, cytoplasmic 166, pseudogene	106479282			misc_RNA	chr13		0	0.64073	-1.61505	2.88446	0.00575939	0.11504	-2.24187
ENSG00000172232	AZU1	azurocidin 1	566		PF00089	protein_coding	chr19		0	1.73359	7.75954	2.35569	0.0224286	0.197119	-3.84773
ENSG00000132874	SLC14A2	solute carrier family 14 member 2	8170		PF03253	protein_coding	chr18		0	0.635126	-0.692513	2.35494	0.0224695	0.197225	-3.32014
ENSG00000274514						misc_RNA	chr3		0	0.521277	-0.84855	2.88224	0.00579433	0.115401	-2.23808
ENSG00000281106	TMEM272	transmembrane protein 272	283521			protein_coding	chr13		0	1.23962	-0.518214	2.35445	0.0224959	0.197388	-3.34455
ENSG00000185728	YTHDF3	YTH N6-methyladenosine RNA binding protein F3	253943		PF04146	protein_coding	chr8		0	0.289175	7.11576	2.35412	0.0225144	0.197411	-3.81068
ENSG00000203710	CR1	complement C3b/C4b receptor 1 (Knops blood group)	1378		PF00084	protein_coding	chr1		0	1.38161	3.99652	2.35187	0.0226368	0.198344	-3.61225
ENSG00000278897						TEC	chr19		0	0.668405	4.09108	2.87875	0.00584952	0.115951	-2.44448
ENSG00000104970						transcribed_unprocessed_pseudogene	chr19		0	-1.27002	-0.0968729	-2.87872	0.00584993	0.115951	-2.24816
ENSG00000268199						lncRNA	chr19		0	0.666244	-1.41698	2.87868	0.00585053	0.115951	-2.24881
ENSG00000178127	NDUFV2	NADH:ubiquinone oxidoreductase core subunit V2	4729	1.6.99.3	PF01257	protein_coding	chr18		0	0.334851	3.3931	2.35123	0.0226717	0.198397	-3.54562
ENSG00000010803	SCMH1	Scm polycomb group protein homolog 1	22955		PF12140	protein_coding	chr1		0	0.308324	6.32546	2.34776	0.0228626	0.199362	-3.78902
ENSG00000109083	IFT20	intraflagellar transport 20	90410		PF14931	protein_coding	chr17		0	0.284216	3.80927	2.34717	0.0228952	0.199362	-3.59029
ENSG00000177990	DPY19L2	dpy-19 like 2	283417		PF10034	protein_coding	chr12		0	1.17294	4.40533	2.34716	0.0228955	0.199362	-3.67318
ENSG00000270285	RPS27P30	ribosomal protein S27 pseudogene 30	127379697			processed_pseudogene	chr3		0	0.618427	-1.31443	2.87712	0.00587548	0.115999	-2.2516
ENSG00000231787	H2BP9	H2B histone pseudogene 9	115482691			processed_pseudogene	chrX		0	-1.26909	-2.3591	-2.87701	0.00587717	0.115999	-2.31966
ENSG00000238266	LINC00707	long intergenic non-protein coding RNA 707	100507127			lncRNA	chr10		0	2.35073	0.897788	2.87572	0.00589783	0.116314	-2.29896
ENSG00000060138	YBX3	Y-box binding protein 3	8531		PF00313	protein_coding	chr12	CSD	1	0.715224	7.55691	2.34598	0.0229608	0.19959	-3.84898
ENSG00000225014						transcribed_processed_pseudogene	chr17		0	-0.831248	2.0326	-2.87332	0.00593629	0.116888	-2.31231
ENSG00000149926	TLCD3B	TLC domain containing 3B	83723		PF03798	protein_coding	chr16		0	0.562672	-0.057112	2.34234	0.0231628	0.20027	-3.37172
ENSG00000271779						processed_pseudogene	chr17		0	0.625562	-0.866325	2.87169	0.00596257	0.117197	-2.26131
ENSG00000154359	LONRF1	LON peptidase N-terminal domain and ring finger 1	91694		PF02190	protein_coding	chr8		0	0.350021	5.04226	2.34207	0.0231779	0.20027	-3.71602
ENSG00000211694						TR_V_gene	chr7		0	2.06533	0.000549805	2.87118	0.0059708	0.117197	-2.2789
ENSG00000214548	MEG3	maternally expressed 3	55384			lncRNA	chr14		0	4.09516	2.52748	2.87004	0.00598941	0.11747	-2.39481
ENSG00000229689	ANKRD33BP1	ANKRD33B pseudogene 1	100419920			transcribed_unprocessed_pseudogene	chr2		0	-2.01056	-2.04098	-2.86873	0.00601065	0.117794	-2.3249
ENSG00000175048	ZDHHC14	zinc finger DHHC-type palmitoyltransferase 14	79683		PF01529	protein_coding	chr6		0	0.467378	4.70226	2.34183	0.0231916	0.200285	-3.6918
ENSG00000135823	STX6	syntaxin 6	10228		PF09177	protein_coding	chr1		0	0.227205	5.09124	2.34161	0.0232037	0.200285	-3.7202
ENSG00000108828	VAT1	vesicle amine transport 1	10493		PF08240	protein_coding	chr17		0	0.595443	7.12144	2.33835	0.0233867	0.201237	-3.84403
ENSG00000149534	MS4A2	membrane spanning 4-domains A2	2206		PF04103	protein_coding	chr11		0	1.54467	1.25797	2.33795	0.0234089	0.201313	-3.4543
ENSG00000154305	MIA3	MIA SH3 domain ER export factor 3	375056		PF07653	protein_coding	chr1		0	0.20585	6.39188	2.33519	0.0235651	0.202092	-3.81872
ENSG00000260558						lncRNA	chr16		0	0.642227	-0.539667	2.86334	0.00609895	0.11892	-2.28123
ENSG00000251892	RNU7-84P	RNA, U7 small nuclear 84 pseudogene	100151681			snRNA	chr8		0	-0.694988	-1.1062	-2.86288	0.00610664	0.11892	-2.28254
ENSG00000238420	RNU6-437P	RNA, U6 small nuclear 437, pseudogene	106479759			snRNA	chr6		0	0.744402	-1.28577	2.86262	0.00611085	0.11892	-2.2831
ENSG00000241449						lncRNA	chr7		0	-1.23484	-0.959635	-2.86261	0.00611104	0.11892	-2.28255
ENSG00000160951	PTGER1	prostaglandin E receptor 1	5731		PF00001	protein_coding	chr19		0	1.34989	-0.708327	2.33488	0.0235823	0.202092	-3.36712
ENSG00000261251						lncRNA	chr22		0	-0.902953	-1.86198	-2.86169	0.00612636	0.118997	-2.30862
ENSG00000202533						misc_RNA	chr5		0	-0.763259	0.348675	-2.86151	0.00612933	0.118997	-2.29752
ENSG00000245711	NADK2-AS1	NADK2 antisense RNA 1	101056700			lncRNA	chr5		0	0.540373	1.67431	2.86118	0.00613477	0.11901	-2.33581
ENSG00000099889	ARVCF	ARVCF delta catenin family member	421		PF00514	protein_coding	chr22		0	0.851908	3.14802	2.33474	0.0235907	0.202092	-3.57438
ENSG00000124334	IL9R	interleukin 9 receptor	3581			protein_coding	chrX		0	0.985495	-0.795592	2.32977	0.0238738	0.203288	-3.37407
ENSG00000142197	DOP1B	DOP1 leucine zipper like protein B	9980		PF04118	protein_coding	chr21		0	0.332724	6.60335	2.32977	0.023874	0.203288	-3.84099
ENSG00000288545						lncRNA	chr18		0	1.15499	-1.02712	2.85806	0.00618683	0.119647	-2.29048
ENSG00000184575	XPOT	exportin for tRNA	11260		PF19282	protein_coding	chr12		0	0.300454	7.10836	2.32844	0.02395	0.203766	-3.86508
ENSG00000286367						lncRNA	chr22		0	1.8068	-0.669589	2.85676	0.0062086	0.119796	-2.29704
ENSG00000160917	CPSF4	cleavage and polyadenylation specific factor 4	10898		PF00642	protein_coding	chr7		0	0.302392	4.78777	2.32726	0.0240179	0.204062	-3.72636
ENSG00000197093	GAL3ST4	galactose-3-O-sulfotransferase 4	79690		PF06990	protein_coding	chr7		0	0.60696	2.37274	2.32556	0.0241161	0.204316	-3.51883
ENSG00000277496						lncRNA	chr20		0	-0.632662	0.562773	-2.85581	0.00622451	0.119881	-2.31438
ENSG00000058335	RASGRF1	Ras protein specific guanine nucleotide releasing factor 1	5923		PF00618	protein_coding	chr15		0	1.13527	-0.108462	2.32535	0.0241286	0.204316	-3.41682
ENSG00000100478	AP4S1	adaptor related protein complex 4 subunit sigma 1	11154		PF01217	protein_coding	chr14		0	0.271456	4.96461	2.32533	0.0241297	0.204316	-3.74325
ENSG00000248099	INSL3	insulin like 3	3640		PF00049	protein_coding	chr19		0	0.707624	0.0857236	2.32501	0.024148	0.204401	-3.41476
ENSG00000156958	GALK2	galactokinase 2	2585	2.7.1.6	PF10509	protein_coding	chr15		0	0.249925	4.54114	2.32439	0.024184	0.204482	-3.70713
ENSG00000215301	DDX3X	DEAD-box helicase 3 X-linked	1654	3.6.4.13	PF00270	protein_coding	chrX		0	0.303338	9.18274	2.32366	0.0242262	0.204531	-3.94209
ENSG00000175514	GPR152	G protein-coupled receptor 152	390212		PF00001	protein_coding	chr11		0	0.736037	-1.68955	2.32268	0.0242833	0.204819	-3.34475
ENSG00000072756	TRNT1	tRNA nucleotidyl transferase 1	51095	3.1.4.-	PF12627	protein_coding	chr3		0	0.266657	5.1404	2.32182	0.0243336	0.205042	-3.76638
ENSG00000161860	SYCE2	synaptonemal complex central element protein 2	256126			protein_coding	chr19		0	0.341718	1.8818	2.31984	0.0244489	0.205486	-3.49731
ENSG00000197813						lncRNA	chr19		0	-0.598876	0.231194	-2.85132	0.00630058	0.120341	-2.31724
ENSG00000272842						lncRNA	chr9		0	0.464211	0.415162	2.85111	0.00630405	0.120341	-2.32608
ENSG00000264829						lncRNA	chr17		0	0.46915	0.564818	2.85085	0.00630849	0.120341	-2.33096
ENSG00000223584	TVP23CP1	TVP23C pseudogene 1	100421599			processed_pseudogene	chr7		0	1.10712	-1.28267	2.85068	0.00631147	0.120341	-2.30632
ENSG00000102543	CDADC1	cytidine and dCMP deaminase domain containing 1	81602		PF00383	protein_coding	chr13		0	0.354023	4.45324	2.31969	0.0244576	0.205486	-3.71391
ENSG00000107249	GLIS3	GLIS family zinc finger 3	169792		PF00096	protein_coding	chr9	zf-C2H2	1	1.68678	-0.927446	2.31911	0.0244919	0.205567	-3.38253
ENSG00000211815	TRAV36DV7	T cell receptor alpha variable 36/delta variable 7	28646			TR_V_gene	chr14		0	1.04371	-1.84759	2.85004	0.00632231	0.120341	-2.31864
ENSG00000255882						lncRNA	chr12		0	-1.7627	-1.63184	-2.84975	0.00632723	0.120341	-2.35111
ENSG00000172071	EIF2AK3	eukaryotic translation initiation factor 2 alpha kinase 3	9451	2.7.11.1	PF00069	protein_coding	chr2		0	0.234207	4.8679	2.31708	0.0246112	0.205944	-3.75567
ENSG00000183691	NOG	noggin	9241		PF05806	protein_coding	chr17		0	1.20539	2.82856	2.31308	0.0248475	0.207085	-3.58423
ENSG00000132681	ATP1A4	ATPase Na+/K+ transporting subunit alpha 4	480	3.6.3.9	PF00689	protein_coding	chr1		0	1.09383	-2.24419	2.31308	0.0248478	0.207085	-3.34965
ENSG00000162571	TTLL10	tubulin tyrosine ligase like 10	254173		PF03133	protein_coding	chr1		0	1.57427	-0.404305	2.31267	0.0248722	0.207085	-3.42919
ENSG00000213937	CLDN9	claudin 9	9080		PF00822	protein_coding	chr16		0	1.15833	0.732432	2.31208	0.0249071	0.207169	-3.46351
ENSG00000173064	HECTD4	HECT domain E3 ubiquitin protein ligase 4	283450		PF00632	protein_coding	chr12		0	0.266306	7.80056	2.31151	0.0249412	0.207383	-3.92832
ENSG00000060069	CTDP1	CTD phosphatase subunit 1	9150		PF09309	protein_coding	chr18		0	0.400692	5.73362	2.31078	0.0249844	0.207476	-3.83464
ENSG00000223224	SNORD71	small nucleolar RNA, C/D box 71	692111			snoRNA	chr16		0	0.538143	-0.448074	2.84753	0.00636524	0.120389	-2.3191
ENSG00000127980	PEX1	peroxisomal biogenesis factor 1	5189		PF09263	protein_coding	chr7		0	0.293983	4.61621	2.3098	0.025043	0.207537	-3.74836
ENSG00000064225	ST3GAL6	ST3 beta-galactoside alpha-2,3-sialyltransferase 6	10402	2.4.99.10	PF00777	protein_coding	chr3		0	0.626595	5.28486	2.30937	0.0250687	0.207612	-3.81423
ENSG00000127418	FGFRL1	fibroblast growth factor receptor like 1	53834		PF13927	protein_coding	chr4		0	0.880345	5.66488	2.30795	0.0251538	0.207834	-3.84381
ENSG00000278974						TEC	chr4		0	-0.622256	-0.199564	-2.84607	0.00639044	0.120419	-2.32189
ENSG00000119720	NRDE2	NRDE-2, necessary for RNA interference, domain containing	55051		PF08424	protein_coding	chr14		0	0.153751	5.64746	2.3069	0.0252174	0.207928	-3.83268
ENSG00000147180	ZNF711	zinc finger protein 711	7552		PF04704	protein_coding	chrX	zf-C2H2	1	2.13152	2.59117	2.30654	0.0252389	0.207928	-3.59156
ENSG00000198400	NTRK1	neurotrophic receptor tyrosine kinase 1	4914	2.7.10.1	PF13855	protein_coding	chr1		0	1.14474	0.626347	2.30623	0.0252575	0.207982	-3.48024
ENSG00000136878	USP20	ubiquitin specific peptidase 20	10868		PF06337	protein_coding	chr9		0	0.472679	6.39682	2.30423	0.0253786	0.208653	-3.88621
ENSG00000115339	GALNT3	polypeptide N-acetylgalactosaminyltransferase 3	2591	2.4.1.41	PF00535	protein_coding	chr2		0	0.664097	4.27033	2.30287	0.0254607	0.209073	-3.73629
ENSG00000169918	OTUD7A	OTU deubiquitinase 7A	161725		PF14555	protein_coding	chr15		0	0.634204	-0.994511	2.30262	0.0254761	0.209073	-3.40647
ENSG00000139620	KANSL2	KAT8 regulatory NSL complex subunit 2	54934		PF13891	protein_coding	chr12		0	0.243307	5.34318	2.30255	0.0254799	0.209073	-3.82087
ENSG00000164776	PHKG1	phosphorylase kinase catalytic subunit gamma 1	5260	2.7.11.19	PF00069	protein_coding	chr7		0	0.317482	3.03415	2.30163	0.0255361	0.209327	-3.61579
ENSG00000178342	KCNG2	potassium voltage-gated channel modifier subfamily G member 2	26251		PF02214	protein_coding	chr18		0	0.775239	1.11017	2.30062	0.0255974	0.209692	-3.50398
ENSG00000239857	GET4	guided entry of tail-anchored proteins factor 4	51608		PF04190	protein_coding	chr7		0	0.445048	1.19122	2.30003	0.0256338	0.209852	-3.5086
ENSG00000127527	EPS15L1	epidermal growth factor receptor pathway substrate 15 like 1	58513		PF12763	protein_coding	chr19		0	0.237478	6.35021	2.29703	0.0258176	0.210922	-3.89451
ENSG00000173809	TDRD12	tudor domain containing 12	91646		PF00567	protein_coding	chr19		0	0.617142	-1.71685	2.29645	0.0258529	0.210975	-3.38681
ENSG00000228816						processed_pseudogene	chr10		0	0.905511	-0.105659	2.83973	0.00650054	0.121369	-2.34292
ENSG00000166086	JAM3	junctional adhesion molecule 3	83700		PF07686	protein_coding	chr11		0	0.787463	2.7594	2.29329	0.0260482	0.21137	-3.62417
ENSG00000278311	GGNBP2	gametogenetin binding protein 2	79893			protein_coding	chr17		0	0.216796	6.95602	2.29269	0.0260853	0.211545	-3.93138
ENSG00000131401						transcribed_unprocessed_pseudogene	chr19		0	-1.67184	2.83694	-2.83882	0.00651662	0.121369	-2.42507
ENSG00000277072						transcribed_unprocessed_pseudogene	chr7		0	0.544031	5.17991	2.83866	0.00651932	0.121369	-2.6175
ENSG00000104960	PTOV1	PTOV1 extended AT-hook containing adaptor protein	53635		PF11232	protein_coding	chr19		0	0.384809	5.48133	2.29202	0.0261271	0.211735	-3.85586
ENSG00000197208	SLC22A4	solute carrier family 22 member 4	6583		PF00083	protein_coding	chr5		0	0.620063	3.42655	2.29034	0.0262317	0.212237	-3.68652
ENSG00000167110	GOLGA2	golgin A2	2801		PF15070	protein_coding	chr9		0	0.278364	5.80622	2.28857	0.0263421	0.212716	-3.88311
ENSG00000116329	OPRD1	opioid receptor delta 1	4985		PF00001	protein_coding	chr1		0	0.637102	0.161483	2.28438	0.0266055	0.21415	-3.50003
ENSG00000106258	CYP3A5	cytochrome P450 family 3 subfamily A member 5	1577	1.14.14.1	PF00067	protein_coding	chr7		0	0.319294	3.26283	2.28059	0.0268459	0.215591	-3.67888
ENSG00000279074						TEC	chr18		0	0.603741	-0.927008	2.83576	0.00657045	0.121721	-2.33897
ENSG00000182118	FAM89A	family with sequence similarity 89 member A	375061			protein_coding	chr1		0	0.991222	1.73041	2.27992	0.0268883	0.215591	-3.5638
ENSG00000087116	ADAMTS2	ADAM metallopeptidase with thrombospondin type 1 motif 2	9509		PF01421	protein_coding	chr5		0	1.821	2.06084	2.27908	0.0269419	0.215672	-3.61712
ENSG00000141194	OR4D1	olfactory receptor family 4 subfamily D member 1	26689		PF13853	protein_coding	chr17		0	0.735832	-1.65362	2.27862	0.0269715	0.215703	-3.41768
ENSG00000272341						lncRNA	chr6		0	0.889905	-0.305606	2.83389	0.00660359	0.122004	-2.35129
ENSG00000246526	LINC02481	long intergenic non-protein coding RNA 2481	339988			lncRNA	chr4		0	0.848675	0.188656	2.83368	0.00660732	0.122004	-2.36219
ENSG00000267474						lncRNA	chr19		0	-0.514253	1.54831	-2.83322	0.00661558	0.122004	-2.38817
ENSG00000196247	ZNF107	zinc finger protein 107	51427		PF00096	protein_coding	chr7	zf-C2H2	1	0.539666	6.0899	2.27729	0.0270563	0.216206	-3.92521
ENSG00000121236	TRIM6	tripartite motif containing 6	117854		PF00643	protein_coding	chr11		0	0.646468	2.26002	2.27571	0.027158	0.216692	-3.61228
ENSG00000167286	CD3D	CD3 delta subunit of T-cell receptor complex	915		PF16680	protein_coding	chr11		0	1.12902	2.44208	2.27487	0.027212	0.216692	-3.6408
ENSG00000167972	ABCA3	ATP binding cassette subfamily A member 3	21		PF12698	protein_coding	chr16		0	0.967882	2.90955	2.27441	0.0272417	0.216692	-3.66457
ENSG00000263326						unprocessed_pseudogene	chr16		0	0.836298	2.21834	2.83112	0.00665294	0.122304	-2.43577
ENSG00000090097	PCBP4	poly(rC) binding protein 4	57060		PF00013	protein_coding	chr3		0	0.877192	2.249	2.27385	0.0272777	0.216692	-3.61526
ENSG00000205832	C16orf96	chromosome 16 open reading frame 96	342346			protein_coding	chr16		0	0.808726	0.828686	2.27266	0.0273544	0.217004	-3.55012
ENSG00000284526	LOC122455342	testis-specific serine/proline-rich protein	122455342			protein_coding	chr17		0	0.564788	-1.14018	2.27029	0.0275084	0.217441	-3.45838
ENSG00000102606	ARHGEF7	Rho guanine nucleotide exchange factor 7	8874		PF16614	protein_coding	chr13		0	0.245242	6.46498	2.26887	0.0276007	0.217938	-3.9574
ENSG00000265148	TSPOAP1-AS1	TSPOAP1, SUPT4H1 and RNF43 antisense RNA 1	100506779			lncRNA	chr17		0	0.495114	5.34126	2.82836	0.00670258	0.122694	-2.6543
ENSG00000274211	SOCS7	suppressor of cytokine signaling 7	30837		PF00017	protein_coding	chr17		0	0.199858	5.8249	2.26846	0.0276276	0.217943	-3.92041
ENSG00000271551	LOC115308161	uncharacterized LOC115308161	115308161			lncRNA	chr6		0	-0.69295	-1.92452	-2.82799	0.00670922	0.122694	-2.38218
ENSG00000197013	ZNF429	zinc finger protein 429	353088		PF01352	protein_coding	chr19	zf-C2H2	1	0.467224	4.66146	2.26809	0.0276516	0.217995	-3.83458
ENSG00000153896	ZNF599	zinc finger protein 599	148103		PF13465	protein_coding	chr19	zf-C2H2	1	0.503113	2.0749	2.26791	0.0276634	0.218019	-3.61175
ENSG00000114742	WDR48	WD repeat domain 48	57599		PF00400	protein_coding	chr3		0	0.211087	6.35964	2.26698	0.0277244	0.218243	-3.95569
ENSG00000186115	CYP4F2	cytochrome P450 family 4 subfamily F member 2	8529	1.14.13.30	PF00067	protein_coding	chr19		0	1.44317	0.267871	2.26521	0.0278406	0.218655	-3.54759
ENSG00000276633						lncRNA	chr21		0	1.81207	-1.28446	2.82575	0.00674978	0.122843	-2.35985
ENSG00000165959	CLMN	calmin	79789		PF00307	protein_coding	chr14		0	0.618483	5.39161	2.26301	0.0279852	0.21931	-3.92047
ENSG00000105607	GCDH	glutaryl-CoA dehydrogenase	2639	1.3.99.7		protein_coding	chr19		0	0.327394	4.71121	2.26168	0.0280735	0.219447	-3.85327
ENSG00000100330	MTMR3	myotubularin related protein 3	8897		PF01363	protein_coding	chr22		0	0.237742	4.2568	2.26168	0.0280735	0.219447	-3.80847
ENSG00000206739						misc_RNA	chr22		0	0.63549	-0.939856	2.82414	0.00677896	0.12302	-2.36422
ENSG00000141753	IGFBP4	insulin like growth factor binding protein 4	3487		PF00219	protein_coding	chr17		0	1.2249	2.31578	2.26048	0.0281525	0.219624	-3.66302
ENSG00000275832	ARHGAP23	Rho GTPase activating protein 23	57636		PF00620	protein_coding	chr17		0	0.405426	5.26804	2.25917	0.02824	0.219784	-3.90675
ENSG00000258891						lncRNA	chr14		0	0.325702	1.86966	2.82329	0.0067945	0.12302	-2.42465
ENSG00000234545	FAM133B	family with sequence similarity 133 member B	257415			protein_coding	chr7		0	0.293922	4.56739	2.25784	0.0283282	0.220016	-3.84313
ENSG00000280693	SH3PXD2A-AS1	SH3PXD2A antisense RNA 1	100505839			lncRNA	chr10		0	1.44872	-2.44856	2.82281	0.00680325	0.12302	-2.40176
ENSG00000159450	TCHH	trichohyalin	7062			protein_coding	chr1		0	0.868272	-1.48283	2.25703	0.0283823	0.22019	-3.46444
ENSG00000092445	TYRO3	TYRO3 protein tyrosine kinase	7301		PF07714	protein_coding	chr15		0	0.892441	1.20354	2.25617	0.0284398	0.220263	-3.58703
ENSG00000169857	AVEN	apoptosis and caspase activation inhibitor	57099			protein_coding	chr15		0	0.410041	3.33711	2.25579	0.0284659	0.220329	-3.7345
ENSG00000034693	PEX3	peroxisomal biogenesis factor 3	8504		PF04882	protein_coding	chr6		0	0.330205	3.85721	2.25508	0.0285134	0.220329	-3.7823
ENSG00000255491	LOC105375743	uncharacterized LOC105375743	105375743			lncRNA	chr8		0	-1.37568	0.523136	-2.82097	0.00683688	0.123197	-2.38686
ENSG00000287670						lncRNA	chr2		0	-1.20236	-0.708359	-2.82068	0.00684224	0.123197	-2.37063
ENSG00000179833	SERTAD2	SERTA domain containing 2	9792		PF06031	protein_coding	chr2		0	0.233514	7.13182	2.25352	0.0286183	0.220866	-4.01871
ENSG00000068078	FGFR3	fibroblast growth factor receptor 3	2261	2.7.10.1	PF07679	protein_coding	chr4		0	0.956944	1.60274	2.25244	0.0286909	0.221135	-3.62972
ENSG00000270977						transcribed_processed_pseudogene	chr17		0	-1.10837	0.594967	-2.81976	0.0068593	0.123197	-2.39269
ENSG00000146205	ANO7	anoctamin 7	50636		PF16178	protein_coding	chr2		0	1.40951	3.63601	2.25194	0.0287248	0.221184	-3.80536
ENSG00000213693	SEC14L1P1	SEC14 like 1 pseudogene 1	729799			processed_pseudogene	chr11		0	0.331221	2.23813	2.81902	0.00687283	0.123197	-2.45286
ENSG00000196313	POM121	POM121 transmembrane nucleoporin	9883		PF15229	protein_coding	chr7		0	0.240486	6.32188	2.25159	0.0287486	0.221214	-3.98601
ENSG00000188710	QRFP	pyroglutamylated RFamide peptide	347148		PF11109	protein_coding	chr9		0	0.469636	0.0777872	2.25046	0.0288247	0.221499	-3.55723
ENSG00000260007						protein_coding	chr15		0	0.268825	3.37201	2.25026	0.0288385	0.221537	-3.74643
ENSG00000260456	C16orf95	chromosome 16 open reading frame 95	100506581		PF15132	protein_coding	chr16		0	0.463786	-0.180676	2.24932	0.0289024	0.221617	-3.54371
ENSG00000213246	SUPT4H1	SPT4 homolog, DSIF elongation factor subunit	6827		PF06093	protein_coding	chr17		0	0.437489	1.67856	2.24893	0.0289284	0.221626	-3.62541
ENSG00000089472	HEPH	hephaestin	9843		PF07731	protein_coding	chrX		0	1.09093	-1.69929	2.24882	0.028936	0.221626	-3.48647
ENSG00000161036	LRWD1	leucine rich repeats and WD repeat domain containing 1	222229		PF12799	protein_coding	chr7		0	0.363841	3.83752	2.24853	0.0289558	0.221626	-3.79593
ENSG00000196814	MVB12B	multivesicular body subunit 12B	89853		PF10240	protein_coding	chr9		0	0.610083	4.96641	2.24798	0.0289937	0.221772	-3.91067
ENSG00000181143	MUC16	mucin 16, cell surface associated	94025		PF01390	protein_coding	chr19		0	1.55086	-1.12905	2.24711	0.0290526	0.22207	-3.51044
ENSG00000271751						lncRNA	chr11		0	-0.414363	-1.07427	-2.81653	0.00691898	0.12321	-2.37967
ENSG00000188385	JAKMIP3	Janus kinase and microtubule interacting protein 3	282973		PF16034	protein_coding	chr10		0	0.651217	-0.802001	2.24659	0.0290881	0.222221	-3.51874
ENSG00000186010	NDUFA13	NADH:ubiquinone oxidoreductase subunit A13	51079	1.6.99.3	PF06212	protein_coding	chr19		0	0.332234	1.77584	2.24511	0.0291897	0.222438	-3.63833
ENSG00000152620	NADK2	NAD kinase 2, mitochondrial	133686			protein_coding	chr5		0	0.303954	5.11886	2.24494	0.0292013	0.222438	-3.91962
ENSG00000247595	MISFA	mitochondrial sheath formation associated	100506540			protein_coding	chr11		0	0.394027	0.560591	2.24475	0.0292141	0.222438	-3.58589
ENSG00000005486	RHBDD2	rhomboid domain containing 2	57414		PF01694	protein_coding	chr7		0	0.516206	4.62781	2.24442	0.0292367	0.222438	-3.87668
ENSG00000224968	LINC01645	long intergenic non-protein coding RNA 1645	102724661			lncRNA	chr1		0	3.13642	-2.05077	2.81269	0.00699042	0.123947	-2.39867
ENSG00000149571	KIRREL3	kirre like nephrin family adhesion molecule 3	84623		PF07679	protein_coding	chr11		0	0.803256	2.82604	2.242	0.0294036	0.223127	-3.73218
ENSG00000286313	LOC101928373	uncharacterized LOC101928373	101928373			lncRNA	chr6		0	-1.01698	-0.493096	-2.81242	0.0069955	0.123947	-2.38889
ENSG00000243313	RN7SL285P	RNA, 7SL, cytoplasmic 285, pseudogene	106479326			misc_RNA	chr6		0	0.503841	0.405046	2.8124	0.00699591	0.123947	-2.41363
ENSG00000265678						lncRNA	chr17		0	0.749151	0.400503	2.81147	0.00701333	0.124168	-2.41713
ENSG00000171903	CYP4F11	cytochrome P450 family 4 subfamily F member 11	57834	1.14.13.30	PF00067	protein_coding	chr19		0	1.60938	-0.821442	2.24129	0.0294525	0.223181	-3.54577
ENSG00000185800	DMWD	DM1 locus, WD repeat containing	1762		PF00400	protein_coding	chr19		0	0.742212	2.04779	2.2411	0.0294658	0.223192	-3.67159
ENSG00000080561	MID2	midline 2	11043		PF18568	protein_coding	chrX		0	0.919892	0.608574	2.23901	0.0296105	0.223879	-3.60323
ENSG00000225092						lncRNA	chr6		0	0.563771	2.2198	2.80885	0.00706282	0.12469	-2.47998
ENSG00000283422						lncRNA	chr12		0	-1.68107	-1.94237	-2.80826	0.00707397	0.124798	-2.42435
ENSG00000275381						processed_pseudogene	chr2		0	0.878041	-1.22876	2.80719	0.00709432	0.124987	-2.39926
ENSG00000285545						lncRNA	chr11		0	0.858556	0.540061	2.80697	0.00709849	0.124987	-2.4285
ENSG00000206992	RNU6-574P	RNA, U6 small nuclear 574, pseudogene	106479820			snRNA	chr12		0	0.885054	-1.93836	2.80657	0.00710608	0.124987	-2.41523
ENSG00000237004						transcribed_processed_pseudogene	chr7		0	0.765965	1.66814	2.80636	0.00710995	0.124987	-2.46259
ENSG00000198496	NBR2	neighbor of BRCA1 lncRNA 2	10230			lncRNA	chr17		0	0.359978	4.35284	2.80616	0.00711374	0.124987	-2.6294
ENSG00000213041	RPL17P8	ribosomal protein L17 pseudogene 8	730255			processed_pseudogene	chr1		0	0.440432	1.36673	2.80611	0.00711476	0.124987	-2.45008
ENSG00000204316	MRPL38	mitochondrial ribosomal protein L38	64978		PF01161	protein_coding	chr17		0	0.264264	2.1	2.23806	0.029676	0.224287	-3.66553
ENSG00000140682	TGFB1I1	transforming growth factor beta 1 induced transcript 1	7041		PF03535	protein_coding	chr16		0	0.64202	2.09146	2.2336	0.0299877	0.225368	-3.67494
ENSG00000287672	LOC112267986	uncharacterized LOC112267986	112267986			lncRNA	chr7		0	-0.887417	-1.63921	-2.80459	0.00714378	0.125214	-2.41614
ENSG00000167723	TRPV3	transient receptor potential cation channel subfamily V member 3	162514		PF12796	protein_coding	chr17		0	1.00975	-0.191557	2.23228	0.0300809	0.225368	-3.58251
ENSG00000266944						processed_pseudogene	chr19		0	0.8155	-1.67695	2.80314	0.00717146	0.125407	-2.41417
ENSG00000008394	MGST1	microsomal glutathione S-transferase 1	4257	2.5.1.18	PF01124	protein_coding	chr12		0	1.10464	7.01046	2.23058	0.0302004	0.225738	-4.07022
ENSG00000214309	MBLAC1	metallo-beta-lactamase domain containing 1	255374		PF00753	protein_coding	chr7		0	0.411841	-0.4789	2.23038	0.0302148	0.225777	-3.56407
ENSG00000177169	ULK1	unc-51 like autophagy activating kinase 1	8408	2.7.11.1	PF12063	protein_coding	chr12		0	0.367689	6.51283	2.22771	0.0304037	0.226714	-4.04615
ENSG00000165861	ZFYVE1	zinc finger FYVE-type containing 1	53349		PF01363	protein_coding	chr14		0	0.200974	5.0758	2.22451	0.0306319	0.227531	-3.95715
ENSG00000177556	ATOX1	antioxidant 1 copper chaperone	475		PF00403	protein_coding	chr5		0	0.238559	4.89782	2.22403	0.0306663	0.227636	-3.94379
ENSG00000235677						processed_pseudogene	chr10		0	0.480915	1.35734	2.80135	0.00720588	0.125614	-2.46064
ENSG00000136152	COG3	component of oligomeric golgi complex 3	83548		PF04136	protein_coding	chr13		0	0.166717	5.64699	2.22205	0.0308084	0.228154	-4.00527
ENSG00000185615	PDIA2	protein disulfide isomerase family A member 2	64714		PF13848	protein_coding	chr16		0	0.769933	-0.795269	2.22194	0.0308166	0.228154	-3.56847
ENSG00000163041	H3-3A	H3.3 histone A	3020		PF00125	protein_coding	chr1		0	0.218041	6.2832	2.22084	0.0308959	0.228402	-4.0451
ENSG00000174715						processed_pseudogene	chr3		0	0.634371	2.52994	2.79804	0.00726994	0.126305	-2.52091
ENSG00000120738	EGR1	early growth response 1	1958		PF11928	protein_coding	chr5	zf-C2H2	1	0.955647	8.30654	2.22062	0.0309114	0.228449	-4.13602
ENSG00000175938	ORAI3	ORAI calcium release-activated calcium modulator 3	93129		PF07856	protein_coding	chr16		0	0.410382	3.98236	2.22005	0.0309526	0.228616	-3.86226
ENSG00000164236	ANKRD33B	ankyrin repeat domain 33B	651746		PF12796	protein_coding	chr5		0	0.6681	4.44434	2.21993	0.0309615	0.228616	-3.92228
ENSG00000279488						TEC	chr19		0	0.943091	-1.78225	2.79648	0.00730031	0.126305	-2.42868
ENSG00000118971	CCND2	cyclin D2	894		PF00134	protein_coding	chr12		0	0.793981	7.664	2.2196	0.0309854	0.228657	-4.11415
ENSG00000255819						protein_coding	chr12		0	0.909035	-2.17712	2.21928	0.0310082	0.22869	-3.51372
ENSG00000139190	VAMP1	vesicle associated membrane protein 1	6843		PF00957	protein_coding	chr12		0	0.399786	5.34202	2.21902	0.0310273	0.228695	-3.99459
ENSG00000211818	TRAV39	T cell receptor alpha variable 39	28642			TR_V_gene	chr14		0	1.63164	-1.87449	2.79618	0.00730629	0.126305	-2.42846
ENSG00000142188	TMEM50B	transmembrane protein 50B	757		PF05255	protein_coding	chr21		0	0.215512	5.61361	2.21858	0.0310591	0.228862	-4.00896
ENSG00000287067						transcribed_processed_pseudogene	chr5		0	-0.917207	-0.507246	-2.79459	0.00733725	0.126627	-2.4304
ENSG00000147050	KDM6A	lysine demethylase 6A	7403		PF02373	protein_coding	chrX		0	0.292277	6.7788	2.21681	0.0311874	0.229333	-4.07618
ENSG00000156983	BRPF1	bromodomain and PHD finger containing 1	7862		PF00855	protein_coding	chr3		0	0.33632	6.22519	2.21594	0.0312508	0.229463	-4.05336
ENSG00000156873	PHKG2	phosphorylase kinase catalytic subunit gamma 2	5261	2.7.11.19	PF00069	protein_coding	chr16		0	0.360133	5.35657	2.21545	0.0312866	0.229485	-3.99923
ENSG00000150594	ADRA2A	adrenoceptor alpha 2A	150		PF00001	protein_coding	chr10		0	1.64854	0.714131	2.21537	0.0312922	0.229485	-3.65906
ENSG00000173898	SPTBN2	spectrin beta, non-erythrocytic 2	6712		PF00307	protein_coding	chr11		0	0.618836	3.43292	2.21365	0.0314176	0.230002	-3.83004
ENSG00000274403						lncRNA	chr15		0	0.470329	0.781712	2.79194	0.00738934	0.127018	-2.46693
ENSG00000109906	ZBTB16	zinc finger and BTB domain containing 16	7704		PF00651	protein_coding	chr11	ZBTB	1	0.769432	6.3953	2.2133	0.0314435	0.230002	-4.06849
ENSG00000173258	ZNF483	zinc finger protein 483	158399		PF02023	protein_coding	chr9	zf-C2H2	1	0.669906	1.24695	2.21198	0.03154	0.230363	-3.67909
ENSG00000271105						processed_pseudogene	chr16		0	0.806954	1.46237	2.79106	0.00740675	0.127018	-2.49406
ENSG00000143653	SCCPDH	saccharopine dehydrogenase (putative)	51097		PF16653	protein_coding	chr1		0	0.3587	6.24397	2.20982	0.0316988	0.230981	-4.06796
ENSG00000173728	SPMIP3	sperm microtubule inner protein 3	200159		PF17670	protein_coding	chr1		0	0.538668	0.357283	2.20738	0.0318796	0.231743	-3.64875
ENSG00000170891	CYTL1	cytokine like 1	54360		PF15153	protein_coding	chr4		0	1.37699	4.88851	2.20719	0.0318937	0.231743	-4.00718
ENSG00000041515	MYO16	myosin XVI	23026		PF12796	protein_coding	chr13		0	0.842138	-2.03949	2.20642	0.0319504	0.231866	-3.53041
ENSG00000279861						TEC	chr19		0	0.470044	1.708	2.78906	0.00744635	0.127313	-2.49765
ENSG00000104218	CSPP1	centrosome and spindle pole associated protein 1	79848			protein_coding	chr8		0	0.304618	6.75779	2.2062	0.0319668	0.231917	-4.09663
ENSG00000186104	CYP2R1	cytochrome P450 family 2 subfamily R member 1	120227		PF00067	protein_coding	chr11		0	0.273841	4.59234	2.20512	0.0320471	0.232297	-3.95375
ENSG00000207821	MIR640	microRNA 640	693225			miRNA	chr19		0	0.784036	-0.903167	2.78708	0.00748587	0.127639	-2.44639
ENSG00000225746						lncRNA	chr14		0	2.7491	-0.726669	2.78707	0.00748591	0.127639	-2.44711
ENSG00000160785	SLC25A44	solute carrier family 25 member 44	9673		PF00153	protein_coding	chr1		0	0.20404	5.86823	2.20256	0.0322385	0.233239	-4.05726
ENSG00000106100	NOD1	nucleotide binding oligomerization domain containing 1	10392		PF00619	protein_coding	chr7		0	0.29434	5.04226	2.19985	0.0324418	0.233998	-4.01138
ENSG00000236188	PRKX-AS1	PRKX antisense RNA 1	100873944			lncRNA	chrX		0	0.627603	-0.422869	2.78604	0.00750666	0.127718	-2.45255
ENSG00000123191	ATP7B	ATPase copper transporting beta	540		PF00702	protein_coding	chr13		0	1.05076	3.85153	2.19966	0.0324557	0.233998	-3.90915
ENSG00000264522	OTUD7B	OTU deubiquitinase 7B	56957		PF01754	protein_coding	chr1		0	0.610479	1.94805	2.19936	0.0324786	0.233998	-3.74
ENSG00000278867						TEC	chr17		0	0.322372	2.35652	2.7845	0.0075374	0.12793	-2.5337
ENSG00000223804						transcribed_unprocessed_pseudogene	chr1		0	-0.958661	-0.377296	-2.78429	0.00754167	0.12793	-2.45142
ENSG00000287032						lncRNA	chr7		0	0.622445	0.25423	2.78417	0.00754403	0.12793	-2.47404
ENSG00000286214						lncRNA	chr7		0	0.650406	4.26814	2.78311	0.00756542	0.128126	-2.68721
ENSG00000197165	SULT1A2	sulfotransferase family 1A member 2	6799	2.8.2.1	PF00685	protein_coding	chr16		0	0.502489	-0.628031	2.19931	0.032482	0.233998	-3.6142
ENSG00000235027	PRADX	PRC2 and DDX5 associated lncRNA	126568849			lncRNA	chr11		0	-1.01698	-1.28039	-2.78262	0.00757522	0.128198	-2.45678
ENSG00000206734						misc_RNA	chr17		0	0.681285	-1.82929	2.78209	0.00758597	0.128292	-2.46254
ENSG00000237351						processed_pseudogene	chrX		0	0.445348	1.15568	2.78157	0.0075965	0.128378	-2.50032
ENSG00000181404	WASHC1	WASH complex subunit 1	100287171		PF11945	protein_coding	chr9		0	0.474136	2.37443	2.19729	0.0326348	0.234444	-3.76443
ENSG00000286872						lncRNA	chr15		0	1.10544	-1.10157	2.78083	0.00761146	0.128378	-2.45524
ENSG00000178297	TMPRSS9	transmembrane serine protease 9	360200		PF00057	protein_coding	chr19		0	0.46846	3.33787	2.19708	0.0326509	0.234492	-3.85222
ENSG00000106477	CEP41	centrosomal protein 41	95681		PF00581	protein_coding	chr7		0	0.436783	5.03332	2.19687	0.0326668	0.234539	-4.01294
ENSG00000113296	THBS4	thrombospondin 4	7060		PF05735	protein_coding	chr5		0	0.761539	1.77215	2.1961	0.0327252	0.234841	-3.73575
ENSG00000267703						lncRNA	chr19		0	0.541969	-0.935326	2.77992	0.00763003	0.128428	-2.45885
ENSG00000214700	C12orf71	chromosome 12 open reading frame 71	728858			protein_coding	chr12		0	0.470884	0.0152438	2.19339	0.0329309	0.23584	-3.66157
ENSG00000087074	PPP1R15A	protein phosphatase 1 regulatory subunit 15A	23645		PF10488	protein_coding	chr19		0	0.429056	7.41098	2.19271	0.0329826	0.235992	-4.15389
ENSG00000224596	ZMIZ1-AS1	ZMIZ1 antisense RNA 1	283050			lncRNA	chr10		0	-0.783234	0.114981	-2.77759	0.00767737	0.128559	-2.47489
ENSG00000213699	SLC35F6	solute carrier family 35 member F6	54978		PF06027	protein_coding	chr2		0	0.491131	4.72518	2.19233	0.0330122	0.236088	-3.99365
ENSG00000060566	CREB3L3	cAMP responsive element binding protein 3 like 3	84699		PF00170	protein_coding	chr19	TF_bZIP	1	1.18226	-1.96084	2.19192	0.033043	0.236152	-3.55458
ENSG00000101190	TCFL5	transcription factor like 5	10732		PF00010	protein_coding	chr20	bHLH	1	0.317515	3.79133	2.19082	0.0331275	0.236416	-3.89536
ENSG00000257093	DENND11	DENN domain containing 11	57189		PF09804	protein_coding	chr7		0	0.441172	6.87285	2.19021	0.0331744	0.236548	-4.14004
ENSG00000287002						unprocessed_pseudogene	chr6		0	0.382137	0.902476	2.77696	0.00769024	0.128559	-2.50257
ENSG00000143882	ATP6V1C2	ATPase H+ transporting V1 subunit C2	245973	3.6.3.14	PF03223	protein_coding	chr2		0	0.408678	1.42804	2.18766	0.0333707	0.237103	-3.73307
ENSG00000279529						lncRNA	chr19		0	0.383247	1.88468	2.77677	0.00769413	0.128559	-2.53667
ENSG00000287386						lncRNA	chr12		0	-0.736473	-1.03262	-2.77675	0.00769458	0.128559	-2.46335
ENSG00000112473	SLC39A7	solute carrier family 39 member 7	7922		PF02535	protein_coding	chr6		0	0.317679	5.23957	2.18564	0.0335268	0.237768	-4.04798
ENSG00000136104	RNASEH2B	ribonuclease H2 subunit B	79621		PF17745	protein_coding	chr13		0	0.247614	7.57051	2.18454	0.0336122	0.238171	-4.17393
ENSG00000230876	LINC00486	long intergenic non-protein coding RNA 486	285045			lncRNA	chr2		0	1.96991	0.578254	2.77503	0.0077298	0.128861	-2.50102
ENSG00000129493	HEATR5A	HEAT repeat containing 5A	25938		PF20210	protein_coding	chr14		0	0.289428	4.50754	2.18313	0.0337213	0.238267	-3.99074
ENSG00000180834	MAP6D1	MAP6 domain containing 1	79929			protein_coding	chr3		0	0.56858	-0.557956	2.18281	0.0337463	0.238326	-3.65008
ENSG00000134755	DSC2	desmocollin 2	1824		PF08758	protein_coding	chr18		0	1.9823	1.8549	2.18169	0.0338342	0.23857	-3.78517
ENSG00000229989						lncRNA	chr1		0	1.25714	3.60612	2.77406	0.00774977	0.128877	-2.654
ENSG00000110321	EIF4G2	eukaryotic translation initiation factor 4 gamma 2	1982		PF02854	protein_coding	chr11		0	0.194132	9.71549	2.18033	0.03394	0.239051	-4.24409
ENSG00000196757	ZNF700	zinc finger protein 700	90592		PF00096	protein_coding	chr19	zf-C2H2	1	0.253141	5.62778	2.18024	0.0339474	0.239051	-4.08669
ENSG00000179604	CDC42EP4	CDC42 effector protein 4	23580		PF00786	protein_coding	chr17		0	0.739525	2.92349	2.17962	0.0339957	0.239142	-3.84703
ENSG00000105810	CDK6	cyclin dependent kinase 6	1021	2.7.11.22	PF00069	protein_coding	chr7		0	0.434804	9.60909	2.17923	0.0340264	0.239269	-4.24485
ENSG00000237576	LINC01888	long intergenic non-protein coding RNA 1888	107985893			lncRNA	chr2		0	0.701118	-0.648204	2.77088	0.00781558	0.129384	-2.48346
ENSG00000261215						lncRNA	chr9		0	0.726105	-1.34072	2.77084	0.00781643	0.129384	-2.47611
ENSG00000255974	CYP2A6	cytochrome P450 family 2 subfamily A member 6	1548	1.14.14.1	PF00067	protein_coding	chr19		0	0.52343	-0.704508	2.17773	0.0341443	0.239625	-3.65072
ENSG00000108389	MTMR4	myotubularin related protein 4	9110		PF06602	protein_coding	chr17		0	0.236218	6.29857	2.17661	0.0342328	0.239738	-4.13523
ENSG00000229676	ZNF492	zinc finger protein 492	57615		PF00096	protein_coding	chr19	zf-C2H2	1	0.67852	0.618092	2.1765	0.0342415	0.239738	-3.71558
ENSG00000181856	SLC2A4	solute carrier family 2 member 4	6517		PF00083	protein_coding	chr17		0	0.902648	-0.422132	2.17562	0.0343108	0.239983	-3.67118
ENSG00000226822						lncRNA	chr1		0	-1.12059	1.10973	-2.76907	0.00785338	0.12957	-2.51759
ENSG00000217128	FNIP1	folliculin interacting protein 1	96459		PF14636	protein_coding	chr5		0	0.260477	6.32063	2.17543	0.0343262	0.23999	-4.13587
ENSG00000140153	WDR20	WD repeat domain 20	91833		PF00400	protein_coding	chr14		0	0.124887	4.90263	2.17368	0.0344645	0.240418	-4.04116
ENSG00000232909						lncRNA	chr6		0	-0.705334	-1.13022	-2.76846	0.00786594	0.129598	-2.48128
ENSG00000128973	CLN6	CLN6 transmembrane ER protein	54982		PF15156	protein_coding	chr15		0	0.272087	5.37648	2.17277	0.0345371	0.240712	-4.08146
ENSG00000059728	MXD1	MAX dimerization protein 1	4084		PF00010	protein_coding	chr2	bHLH	1	0.557029	6.99969	2.1725	0.0345586	0.24077	-4.17665
ENSG00000259678						lncRNA	chr15		0	1.18048	-1.1056	2.76739	0.00788847	0.129712	-2.48414
ENSG00000205572	SERF1A	small EDRK-rich factor 1A	8293		PF04419	protein_coding	chr5		0	0.498843	-0.657797	2.16875	0.0348581	0.242248	-3.66541
ENSG00000243155						lncRNA	chr1		0	0.472818	0.262067	2.76556	0.00792675	0.13012	-2.5144
ENSG00000163519	TRAT1	T cell receptor associated transmembrane adaptor 1	50852			protein_coding	chr3		0	0.870298	2.47221	2.16855	0.0348739	0.24229	-3.83356
ENSG00000153802	TMPRSS11D	transmembrane serine protease 11D	9407		PF00089	protein_coding	chr4		0	0.971217	-0.307696	2.16798	0.0349198	0.242406	-3.69626
ENSG00000263393						lncRNA	chr18		0	0.542043	0.521563	2.7648	0.00794283	0.130177	-2.52025
ENSG00000156140	ADAMTS3	ADAM metallopeptidase with thrombospondin type 1 motif 3	9508		PF01562	protein_coding	chr4		0	1.64847	-0.29659	2.16725	0.034978	0.242567	-3.68802
ENSG00000231073						lncRNA	chr1		0	0.454036	0.107389	2.76423	0.00795494	0.130204	-2.51293
ENSG00000071462	BUD23	BUD23 rRNA methyltransferase and ribosome maturation factor	114049	2.1.1.-	PF12589	protein_coding	chr7		0	0.250385	5.39157	2.1672	0.0349819	0.242567	-4.09325
ENSG00000189068	VSTM1	V-set and transmembrane domain containing 1	284415			protein_coding	chr19		0	1.84567	2.63714	2.16691	0.0350058	0.242666	-3.87926
ENSG00000211812	TRAV26-2	T cell receptor alpha variable 26-2	28656			TR_V_gene	chr14		0	1.34539	-2.49747	2.76278	0.0079855	0.130447	-2.51747
ENSG00000008226	DLEC1	DLEC1 cilia and flagella associated protein	9940			protein_coding	chr3		0	0.400746	2.35607	2.1655	0.0351195	0.243252	-3.82697
ENSG00000080845	DLGAP4	DLG associated protein 4	22839		PF03359	protein_coding	chr20		0	0.341405	5.54271	2.16549	0.0351197	0.243252	-4.11032
ENSG00000228149	RPL3P1	ribosomal protein L3 pseudogene 1	8488			processed_pseudogene	chr21		0	0.400202	0.906166	2.76156	0.00801142	0.130529	-2.53665
ENSG00000201302	SNORA65	small nucleolar RNA, H/ACA box 65	26783			snoRNA	chr9		0	-0.446821	-0.454351	-2.76156	0.00801146	0.130529	-2.5016
ENSG00000186891	TNFRSF18	TNF receptor superfamily member 18	8784			protein_coding	chr1		0	1.47467	-0.0730575	2.16374	0.0352614	0.243946	-3.71261
ENSG00000145779	TNFAIP8	TNF alpha induced protein 8	25816		PF05527	protein_coding	chr5		0	0.395408	6.11208	2.16337	0.0352917	0.24399	-4.152
ENSG00000006652	IFRD1	interferon related developmental regulator 1	3475		PF05004	protein_coding	chr7		0	0.422935	4.35083	2.16205	0.0353988	0.244506	-4.01385
ENSG00000236364						lncRNA	chr1		0	0.462974	2.27034	2.75875	0.00807127	0.130993	-2.59579
ENSG00000169962	TAS1R3	taste 1 receptor member 3	83756		PF00003	protein_coding	chr1		0	0.504446	1.09576	2.1616	0.0354354	0.244587	-3.7649
ENSG00000248734						lncRNA	chr5		0	0.492579	1.83049	2.75858	0.00807495	0.130993	-2.57353
ENSG00000254872	LINC02688	long intergenic non-protein coding RNA 2688	101927503			lncRNA	chr11		0	1.60298	-2.06674	2.7585	0.00807671	0.130993	-2.50852
ENSG00000221930						transcribed_processed_pseudogene	chrX		0	0.865043	-0.978839	2.75722	0.00810419	0.131302	-2.50764
ENSG00000206535	LNP1	leukemia NUP98 fusion partner 1	348801		PF15419	protein_coding	chr3		0	0.348429	0.279323	2.16087	0.0354944	0.244624	-3.72721
ENSG00000179598	PLD6	phospholipase D family member 6	201164		PF13091	protein_coding	chr17		0	0.425544	2.04	2.16057	0.0355191	0.244668	-3.80935
ENSG00000174348	PODN	podocan	127435		PF13855	protein_coding	chr1		0	0.997949	-1.06118	2.15968	0.0355919	0.244764	-3.67188
ENSG00000184949	FAM227A	family with sequence similarity 227 member A	646851		PF14922	protein_coding	chr22		0	0.641966	1.61129	2.15966	0.0355933	0.244764	-3.79743
ENSG00000279839						TEC	chr1		0	-2.41849	-2.39412	-2.75451	0.00816246	0.131805	-2.56697
ENSG00000272333	KMT2B	lysine methyltransferase 2B	9757		PF05964	protein_coding	chr19		0	0.271642	7.07271	2.15855	0.0356842	0.245254	-4.20693
ENSG00000131504	DIAPH1	diaphanous related formin 1	1729		PF06371	protein_coding	chr5		0	0.378652	8.72798	2.15737	0.0357809	0.24558	-4.2677
ENSG00000065833	ME1	malic enzyme 1	4199	1.1.1.40	PF03949	protein_coding	chr6		0	1.32931	0.6919	2.15664	0.0358409	0.245924	-3.76862
ENSG00000166398	GARRE1	granule associated Rac and RHOG effector 1	9710		PF15923	protein_coding	chr19		0	0.470045	3.83671	2.1554	0.035943	0.246421	-3.98234
ENSG00000253079						misc_RNA	chr9		0	0.84993	-2.18933	2.75265	0.00820274	0.131892	-2.5273
ENSG00000205629	LCMT1	leucine carboxyl methyltransferase 1	51451	2.1.1.-	PF04072	protein_coding	chr16		0	0.238429	4.59226	2.15505	0.0359715	0.246549	-4.04971
ENSG00000254481						processed_pseudogene	chr11		0	0.763542	-1.74594	2.75238	0.00820856	0.131892	-2.51632
ENSG00000141873	SLC39A3	solute carrier family 39 member 3	29985		PF02535	protein_coding	chr19		0	0.467076	5.19779	2.1545	0.0360172	0.246582	-4.10623
ENSG00000269506						lncRNA	chr4		0	0.684045	1.56956	2.75207	0.00821527	0.131892	-2.5804
ENSG00000234428						lncRNA	chr12		0	0.701194	1.16829	2.75171	0.00822327	0.131892	-2.5665
ENSG00000160307	S100B	S100 calcium binding protein B	6285		PF00036	protein_coding	chr21		0	1.63016	1.91721	2.15141	0.0362724	0.247158	-3.85425
ENSG00000140284	SLC27A2	solute carrier family 27 member 2	11001	6.2.1.3	PF13193	protein_coding	chr15		0	0.735875	3.75815	2.15108	0.0362999	0.247158	-3.98165
ENSG00000167775	CD320	CD320 molecule	51293		PF00057	protein_coding	chr19		0	0.775095	2.73029	2.15102	0.0363047	0.247158	-3.89539
ENSG00000092108	SCFD1	sec1 family domain containing 1	23256		PF00995	protein_coding	chr14		0	0.181616	6.83948	2.1508	0.036323	0.247158	-4.20871
ENSG00000170832	USP32	ubiquitin specific peptidase 32	84669		PF06337	protein_coding	chr17		0	0.268559	6.73059	2.15072	0.03633	0.247158	-4.205
ENSG00000072195	SPEG	striated muscle enriched protein kinase	10290		PF16650	protein_coding	chr2		0	0.994175	0.122499	2.15023	0.0363705	0.247311	-3.7471
ENSG00000280255						TEC	chr7		0	-1.64054	-2.81306	-2.75008	0.00825879	0.131892	-2.59375
ENSG00000108379	WNT3	Wnt family member 3	7473		PF00110	protein_coding	chr17		0	0.747341	-0.809076	2.14915	0.036461	0.247782	-3.69085
ENSG00000283755	CPHXL	cytoplasmic polyadenylated homeobox like	105371346			protein_coding	chr16	Homeobox	1	0.782311	-2.18094	2.14877	0.0364922	0.247782	-3.63052
ENSG00000275056						lncRNA	chr16		0	0.336732	1.48166	2.74954	0.00827066	0.131892	-2.57754
ENSG00000276961	MIR7848	microRNA 7848	102466865			miRNA	chr8		0	-0.921528	-0.741461	-2.74934	0.00827498	0.131892	-2.52064
ENSG00000136003	ISCU	iron-sulfur cluster assembly enzyme	23479		PF01592	protein_coding	chr12		0	0.287033	5.64793	2.14877	0.0364926	0.247782	-4.14941
ENSG00000168758	SEMA4C	semaphorin 4C	54910		PF01437	protein_coding	chr2		0	0.732241	4.36944	2.14848	0.0365168	0.247782	-4.05272
ENSG00000231566						lncRNA	chrX		0	1.31912	0.789121	2.74822	0.0082995	0.131926	-2.56647
ENSG00000151348	EXT2	exostosin glycosyltransferase 2	2132	2.4.1.225	PF09258	protein_coding	chr11		0	0.284934	6.33373	2.1483	0.0365312	0.247782	-4.1922
ENSG00000276045	ORAI1	ORAI calcium release-activated calcium modulator 1	84876		PF07856	protein_coding	chr12		0	0.621487	6.04977	2.14821	0.0365391	0.247782	-4.17849
ENSG00000198756	COLGALT2	collagen beta(1-O)galactosyltransferase 2	23127	2.4.1.50	PF01755	protein_coding	chr1		0	1.10078	1.27242	2.14781	0.0365723	0.24794	-3.81131
ENSG00000254672	WEE2P1	WEE2 pseudogene 1	100420018			processed_pseudogene	chr11		0	-1.83597	-2.43863	-2.74657	0.00833578	0.132195	-2.58702
ENSG00000170852	KBTBD2	kelch repeat and BTB domain containing 2	25948		PF01344	protein_coding	chr7		0	0.204891	5.93604	2.14557	0.0367605	0.248742	-4.17512
ENSG00000170579	DLGAP1	DLG associated protein 1	9229		PF03359	protein_coding	chr18		0	0.731886	-1.03343	2.14534	0.0367794	0.248802	-3.68933
ENSG00000143093	STRIP1	striatin interacting protein 1	85369		PF07923	protein_coding	chr1		0	0.174399	5.74799	2.14348	0.0369359	0.249455	-4.16499
ENSG00000201579	RNU6-343P	RNA, U6 small nuclear 343, pseudogene	106479719			snRNA	chr12		0	0.903471	-2.13302	2.74442	0.00838318	0.132683	-2.54155
ENSG00000213985						processed_pseudogene	chr19		0	-0.669871	-0.701797	-2.74413	0.0083898	0.132704	-2.53298
ENSG00000104067	TJP1	tight junction protein 1	7082		PF07653	protein_coding	chr15		0	0.98626	-0.843829	2.14248	0.0370205	0.249571	-3.70783
ENSG00000145555	MYO10	myosin X	4651		PF18597	protein_coding	chr5		0	0.778145	0.355689	2.13478	0.0376762	0.252175	-3.78343
ENSG00000199977	LOC124904362	small nucleolar RNA SNORA73 family	124904362			snoRNA	chr18		0	0.726937	-1.20086	2.74248	0.00842641	0.133029	-2.53547
ENSG00000273759						lncRNA	chr20		0	0.393949	1.32653	2.7417	0.00844376	0.133117	-2.59359
ENSG00000137857	DUOX1	dual oxidase 1	53905		PF03098	protein_coding	chr15		0	0.380409	2.72302	2.13467	0.0376858	0.252175	-3.91184
ENSG00000274759	RNA5SP527	RNA, 5S ribosomal pseudogene 527	111644144			rRNA	chr4		0	0.773827	-1.18861	2.74151	0.00844799	0.133117	-2.53766
ENSG00000188211	NCR3LG1	natural killer cell cytotoxicity receptor 3 ligand 1	374383		PF07654	protein_coding	chr11		0	0.690431	3.58284	2.13352	0.0377845	0.25245	-3.99261
ENSG00000234645						processed_pseudogene	chr2		0	-0.57647	-1.27646	-2.74066	0.00846706	0.133249	-2.54027
ENSG00000074621	SLC24A1	solute carrier family 24 member 1	9187		PF01699	protein_coding	chr15		0	0.258032	5.30148	2.13268	0.0378569	0.252764	-4.16069
ENSG00000234925						processed_pseudogene	chr12		0	0.512163	3.17649	2.73962	0.0084903	0.133354	-2.69151
ENSG00000196466	ZNF799	zinc finger protein 799	90576		PF13912	protein_coding	chr19	zf-C2H2	1	0.265968	2.67118	2.13112	0.0379918	0.253067	-3.91173
ENSG00000168890	TMEM150A	transmembrane protein 150A	129303		PF10277	protein_coding	chr2		0	0.425099	3.67864	2.12916	0.038162	0.253196	-4.01043
ENSG00000042317	SPATA7	spermatogenesis associated 7	55812		PF15244	protein_coding	chr14		0	0.28188	3.35051	2.12667	0.0383781	0.253764	-3.97828
ENSG00000271730						lncRNA	chr6		0	-0.690099	-0.0985249	-2.73862	0.00851259	0.13346	-2.55756
ENSG00000287382	LOC105377663	uncharacterized LOC105377663	105377663			lncRNA	chr4		0	-1.1061	-0.153979	-2.73777	0.00853174	0.133676	-2.55297
ENSG00000129757	CDKN1C	cyclin dependent kinase inhibitor 1C	1028		PF02234	protein_coding	chr11		0	0.915342	2.74677	2.12595	0.0384412	0.254015	-3.94318
ENSG00000168904	LRRC28	leucine rich repeat containing 28	123355		PF13855	protein_coding	chr15		0	0.584371	4.9507	2.12577	0.0384569	0.254015	-4.14675
ENSG00000236065						lncRNA	chr1		0	-0.629779	1.00592	-2.73634	0.00856396	0.133853	-2.58828
ENSG00000179134	SAMD4B	sterile alpha motif domain containing 4B	55095		PF00536	protein_coding	chr19		0	0.177783	6.91805	2.12365	0.0386428	0.254538	-4.26526
ENSG00000226306	NPY6R	neuropeptide Y receptor Y6 (pseudogene)	4888			transcribed_processed_pseudogene	chr5		0	-1.22819	-1.31276	-2.7358	0.00857617	0.133952	-2.54868
ENSG00000167549	CORO6	coronin 6	84940			protein_coding	chr17		0	0.732025	1.61919	2.12354	0.0386524	0.254538	-3.86887
ENSG00000033030	ZCCHC8	zinc finger CCHC-type containing 8	55596		PF04046	protein_coding	chr12		0	0.188364	5.6086	2.12195	0.0387923	0.254746	-4.19764
ENSG00000198561	CTNND1	catenin delta 1	1500		PF00514	protein_coding	chr11		0	0.375743	3.72518	2.12178	0.0388073	0.254777	-4.0313
ENSG00000103260	METRN	meteorin, glial cell differentiation regulator	79006			protein_coding	chr16		0	0.498013	2.49075	2.12063	0.0389083	0.25505	-3.92008
ENSG00000225761						lncRNA	chr10		0	-1.02231	0.0137859	-2.73319	0.00863541	0.13439	-2.56578
ENSG00000235695						processed_pseudogene	chr3		0	0.549049	-1.22593	2.73314	0.00863658	0.13439	-2.55429
ENSG00000280207						lncRNA	chr5		0	-0.707013	-1.62717	-2.73239	0.00865377	0.134458	-2.56093
ENSG00000238018						lncRNA	chr2		0	0.631449	1.48192	2.73232	0.00865527	0.134458	-2.62042
ENSG00000130720	FIBCD1	fibrinogen C domain containing 1	84929		PF00147	protein_coding	chr9		0	0.928448	-2.12075	2.12062	0.0389096	0.25505	-3.68004
ENSG00000047644	WWC3	WWC family member 3	55841			protein_coding	chrX		0	0.593194	4.84931	2.12059	0.0389118	0.25505	-4.14867
ENSG00000085741	WNT11	Wnt family member 11	7481		PF00110	protein_coding	chr11		0	1.12579	-0.660577	2.11953	0.0390059	0.255151	-3.75607
ENSG00000253616						lncRNA	chr8		0	-1.33135	-1.82619	-2.73106	0.00868422	0.13457	-2.57984
ENSG00000225043	RPL18AP2	ribosomal protein L18a pseudogene 2	387494			processed_pseudogene	chr21		0	0.537974	-0.533615	2.73095	0.00868672	0.13457	-2.57124
ENSG00000254952						lncRNA	chr11		0	-1.77019	-2.24663	-2.73062	0.00869416	0.13457	-2.59805
ENSG00000224429	LINC00539	long intergenic non-protein coding RNA 539	100652865			lncRNA	chr13		0	0.824621	4.76799	2.73016	0.00870472	0.13457	-2.85003
ENSG00000227855						transcribed_unprocessed_pseudogene	chr7		0	0.717383	3.18033	2.73004	0.0087075	0.13457	-2.71764
ENSG00000260855						lncRNA	chr1		0	0.702196	3.56492	2.73004	0.00870751	0.13457	-2.75678
ENSG00000245694	CRNDE	colorectal neoplasia differentially expressed	643911			lncRNA	chr16		0	1.47723	4.62297	2.72962	0.00871723	0.134589	-2.84657
ENSG00000177173						processed_pseudogene	chr1		0	0.615825	1.65711	2.72932	0.00872403	0.134589	-2.63226
ENSG00000173818	ENDOV	endonuclease V	284131		PF04493	protein_coding	chr17		0	0.2761	4.11568	2.1187	0.0390794	0.255228	-4.0705
ENSG00000132432	SEC61G	SEC61 translocon subunit gamma	23480		PF00584	protein_coding	chr7		0	0.338246	4.52021	2.11822	0.0391217	0.255228	-4.11057
ENSG00000254420						lncRNA	chr11		0	0.475805	0.496017	2.72815	0.00875104	0.134675	-2.60082
ENSG00000260252						lncRNA	chr16		0	0.392158	-1.00138	2.72812	0.00875164	0.134675	-2.5665
ENSG00000242048	PRKAG2-AS2	PRKAG2 antisense RNA 2	644090			lncRNA	chr7		0	0.654278	0.393291	2.72802	0.00875403	0.134675	-2.60216
ENSG00000131435	PDLIM4	PDZ and LIM domain 4	8572		PF00595	protein_coding	chr5		0	0.901043	-1.61249	2.11662	0.0392634	0.255684	-3.70735
ENSG00000269894						lncRNA	chr3		0	0.616254	-0.600873	2.72674	0.00878357	0.134913	-2.57804
ENSG00000183496	MEX3B	mex-3 RNA binding family member B	84206		PF00013	protein_coding	chr15		0	0.711637	4.6603	2.11494	0.0394136	0.256308	-4.13445
ENSG00000172037	LAMB2	laminin subunit beta 2	3913		PF00055	protein_coding	chr3		0	1.71014	3.5749	2.11224	0.0396554	0.257161	-4.08813
ENSG00000268858	LOC112268269	uncharacterized LOC112268269	112268269			lncRNA	chr20		0	-0.405121	3.45896	-2.72438	0.00883818	0.13558	-2.73142
ENSG00000105220	GPI	glucose-6-phosphate isomerase	2821	5.3.1.9	PF00342	protein_coding	chr19		0	0.36713	7.69296	2.11151	0.039721	0.257453	-4.3224
ENSG00000229598						processed_pseudogene	chr22		0	0.584823	1.98393	2.72377	0.00885249	0.135633	-2.66092
ENSG00000019995	ZRANB1	zinc finger RANBP2-type containing 1	54764		PF00641	protein_coding	chr10		0	0.184361	4.47922	2.11028	0.0398315	0.257988	-4.12331
ENSG00000277545						lncRNA	chr13		0	0.619338	0.402626	2.7227	0.00887732	0.135844	-2.6118
ENSG00000068745	IP6K2	inositol hexakisphosphate kinase 2	51447		PF03770	protein_coding	chr3		0	0.207061	6.05715	2.11013	0.0398449	0.257988	-4.24749
ENSG00000100813	ACIN1	apoptotic chromatin condensation inducer 1	22985		PF02037	protein_coding	chr14		0	0.166589	8.4973	2.10954	0.0398981	0.25799	-4.35235
ENSG00000224430						processed_pseudogene	chrX		0	0.782521	-0.385285	2.72188	0.00889649	0.135889	-2.5949
ENSG00000003393	ALS2	alsin Rho guanine nucleotide exchange factor ALS2	57679		PF00621	protein_coding	chr2		0	0.57369	6.19183	2.10953	0.0398988	0.25799	-4.26349
ENSG00000228366						processed_pseudogene	chr9		0	-0.72736	-0.423352	-2.72112	0.00891426	0.135994	-2.58454
ENSG00000275227						misc_RNA	chr3		0	0.597947	0.949862	2.72066	0.00892506	0.136076	-2.63028
ENSG00000184164	CRELD2	cysteine rich with EGF like domains 2	79174		PF07645	protein_coding	chr22		0	0.486476	4.25631	2.10878	0.0399664	0.258305	-4.1111
ENSG00000147465	STAR	steroidogenic acute regulatory protein	6770		PF01852	protein_coding	chr8		0	0.647298	4.25873	2.10781	0.0400542	0.258604	-4.1147
ENSG00000174938	SEZ6L2	seizure related 6 homolog like 2	26470		PF00084	protein_coding	chr16		0	0.967555	-1.23489	2.10749	0.0400832	0.25872	-3.73601
ENSG00000253304	TMEM200B	transmembrane protein 200B	399474		PF10177	protein_coding	chr1		0	0.528519	-1.27578	2.10678	0.0401479	0.258875	-3.74041
ENSG00000151240	DIP2C	disco interacting protein 2 homolog C	22982		PF06464	protein_coding	chr10		0	0.581241	0.335399	2.10528	0.0402841	0.259283	-3.83694
ENSG00000271428						processed_pseudogene	chr1		0	0.453757	2.49389	2.71795	0.00898885	0.136547	-2.69245
ENSG00000135250	SRPK2	SRSF protein kinase 2	6733		PF00069	protein_coding	chr7		0	0.251509	5.49248	2.10416	0.0403862	0.259695	-4.22603
ENSG00000125812	GZF1	GDNF inducible zinc finger protein 1	64412		PF00651	protein_coding	chr20	ZBTB	1	0.213234	4.81996	2.10379	0.0404204	0.259758	-4.17194
ENSG00000279048						TEC	chr7		0	-0.793632	-2.10459	-2.71604	0.00903418	0.136928	-2.61356
ENSG00000285518	LOC124903342	uncharacterized LOC124903342	124903342			lncRNA	chr14		0	0.813824	-2.06605	2.71533	0.00905096	0.136928	-2.59526
ENSG00000226989						processed_pseudogene	chr22		0	0.628161	-0.202692	2.71531	0.00905148	0.136928	-2.61387
ENSG00000095059	DHPS	deoxyhypusine synthase	1725		PF01916	protein_coding	chr19		0	0.271659	2.85481	2.10297	0.0404952	0.260002	-3.97925
ENSG00000100994	PYGB	glycogen phosphorylase B	5834	2.4.1.1	PF00343	protein_coding	chr20		0	0.398391	6.03524	2.10057	0.0407153	0.260714	-4.27019
ENSG00000147912	FBXO10	F-box protein 10	26267		PF13229	protein_coding	chr9		0	0.521448	2.61438	2.10049	0.0407223	0.260714	-3.97026
ENSG00000161202	DVL3	dishevelled segment polarity protein 3	1857		PF00610	protein_coding	chr3		0	0.259631	6.68952	2.10045	0.0407261	0.260714	-4.30019
ENSG00000134827	TCN1	transcobalamin 1	6947		PF14478	protein_coding	chr11		0	1.70204	0.323845	2.09955	0.0408088	0.261042	-3.85638
ENSG00000131126	TEX101	testis expressed 101	83639		PF00021	protein_coding	chr19		0	1.26516	-1.49882	2.09862	0.0408946	0.261256	-3.73337
ENSG00000173801	JUP	junction plakoglobin	3728		PF00514	protein_coding	chr17		0	0.711992	6.62868	2.09828	0.0409258	0.261312	-4.30787
ENSG00000167515	TRAPPC2L	trafficking protein particle complex subunit 2L	51693		PF04628	protein_coding	chr16		0	0.312497	3.92801	2.09801	0.0409503	0.261312	-4.09179
ENSG00000225513						processed_pseudogene	chr9		0	0.579089	0.377516	2.71312	0.00910363	0.137095	-2.63127
ENSG00000165810	BTNL9	butyrophilin like 9	153579		PF13765	protein_coding	chr5		0	1.01315	-0.39633	2.09791	0.0409597	0.261312	-3.82036
ENSG00000211920	IGHD6-13	immunoglobulin heavy diversity 6-13	28487			IG_D_gene	chr14		0	-1.51989	-1.57078	-2.71233	0.00912274	0.137197	-2.60256
ENSG00000082126	MPP4	MAGUK p55 scaffold protein 4	58538		PF00625	protein_coding	chr2		0	0.778383	-1.70897	2.09492	0.0412372	0.262399	-3.73994
ENSG00000254389	RHPN1-AS1	RHPN1 antisense RNA 1 (head to head)	78998			lncRNA	chr8		0	-1.00863	0.537322	-2.71199	0.00913069	0.137197	-2.62458
ENSG00000011275	RNF216	ring finger protein 216	54476			protein_coding	chr7		0	0.190788	6.5413	2.09431	0.0412932	0.262524	-4.306
ENSG00000141579	ZNF750	zinc finger protein 750	79755		PF15269	protein_coding	chr17	Others	1	0.448537	1.01659	2.09334	0.0413836	0.262965	-3.8856
ENSG00000144445	KANSL1L	KAT8 regulatory NSL complex subunit 1 like	151050		PF15275	protein_coding	chr2		0	0.375573	5.47006	2.09252	0.0414601	0.263104	-4.25177
ENSG00000259704	LOC105370969	uncharacterized LOC105370969	105370969			lncRNA	chr15		0	-0.603917	1.44974	-2.71076	0.00916026	0.13731	-2.65845
ENSG00000100038	TOP3B	DNA topoisomerase III beta	8940	5.99.1.2	PF01131	protein_coding	chr22		0	0.314323	0.639935	2.09105	0.0415975	0.263581	-3.87142
ENSG00000234290						lncRNA	chr5		0	-0.64022	3.57687	-2.70999	0.00917892	0.137425	-2.7723
ENSG00000224463						processed_pseudogene	chr2		0	0.509176	-0.473286	2.70967	0.00918646	0.137444	-2.61758
ENSG00000215126	ZNG1F	Zn regulated GTPase metalloprotein activator 1F	644019		PF02492	protein_coding	chr9		0	0.34534	2.38595	2.0894	0.0417524	0.264029	-3.96332
ENSG00000279181						TEC	chr2		0	0.678134	-1.72282	2.7092	0.00919782	0.13746	-2.60415
ENSG00000116819	TFAP2E	transcription factor AP-2 epsilon	339488		PF03299	protein_coding	chr1	AP-2	1	0.427003	2.91759	2.0886	0.0418272	0.264368	-4.01446
ENSG00000273343						lncRNA	chr22		0	0.395183	0.33669	2.70848	0.00921529	0.137556	-2.6396
ENSG00000150471	ADGRL3	adhesion G protein-coupled receptor L3	23284		PF00002	protein_coding	chr4		0	1.65629	-0.393468	2.08573	0.0420978	0.265629	-3.84235
ENSG00000223930						lncRNA	chr3		0	1.70566	0.0378446	2.70701	0.00925078	0.137909	-2.64207
ENSG00000234232						transcribed_unprocessed_pseudogene	chr1		0	-1.96232	-0.880406	-2.70682	0.00925554	0.137909	-2.60811
ENSG00000161281	COX7A1	cytochrome c oxidase subunit 7A1	1346	1.9.3.1	PF02238	protein_coding	chr19		0	0.350648	1.14895	2.0857	0.0421013	0.265629	-3.90289
ENSG00000204852	TCTN1	tectonic family member 1	79600		PF07773	protein_coding	chr12		0	0.423993	4.02457	2.08372	0.0422889	0.266139	-4.13776
ENSG00000268895	A1BG-AS1	A1BG antisense RNA 1	503538			lncRNA	chr19		0	0.557392	1.90408	2.70604	0.00927439	0.137933	-2.69549
ENSG00000235100						lncRNA	chr10		0	-0.908593	-1.56543	-2.70584	0.00927929	0.137933	-2.61507
ENSG00000245067	IGFBP7-AS1	IGFBP7 antisense RNA 1	255130			lncRNA	chr4		0	0.775068	-1.29152	2.70538	0.00929044	0.137983	-2.61158
ENSG00000105672	ETV2	ETS variant transcription factor 2	2116		PF00178	protein_coding	chr19	ETS	1	0.825861	-1.46827	2.0833	0.0423288	0.266164	-3.77074
ENSG00000270031						lncRNA	chr1		0	-0.656203	-0.592001	-2.70468	0.00930758	0.13804	-2.61767
ENSG00000148291	SURF2	surfeit 2	6835		PF05477	protein_coding	chr9		0	0.387864	2.19109	2.08248	0.0424069	0.266411	-3.9669
ENSG00000159733	ZFYVE28	zinc finger FYVE-type containing 28	57732		PF01363	protein_coding	chr4		0	0.684981	2.71327	2.08192	0.0424602	0.266545	-4.0078
ENSG00000129472	RAB2B	RAB2B, member RAS oncogene family	84932		PF00071	protein_coding	chr14		0	0.202758	5.25296	2.08065	0.0425812	0.267169	-4.2431
ENSG00000146555	SDK1	sidekick cell adhesion molecule 1	221935		PF13927	protein_coding	chr7		0	1.0612	-0.932193	2.07933	0.042707	0.267465	-3.80377
ENSG00000110436	SLC1A2	solute carrier family 1 member 2	6506		PF00375	protein_coding	chr11		0	0.844804	-0.980027	2.07917	0.0427221	0.267465	-3.79899
ENSG00000204860						lncRNA	chr9		0	1.96878	-0.313051	2.70295	0.00934989	0.13804	-2.64426
ENSG00000251194						lncRNA	chr11		0	0.744612	2.44075	2.70283	0.00935268	0.13804	-2.72918
ENSG00000177076	ACER2	alkaline ceramidase 2	340485	3.5.1.23	PF05875	protein_coding	chr9		0	0.428122	1.57575	2.07761	0.0428724	0.268119	-3.94062
ENSG00000254614	CAPN1-AS1	CAPN1 antisense RNA 1	728975			lncRNA	chr11		0	-0.770659	0.869392	-2.70256	0.00935943	0.13804	-2.65757
ENSG00000105355	PLIN3	perilipin 3	10226		PF03036	protein_coding	chr19		0	0.400624	6.10437	2.07639	0.0429897	0.268388	-4.3194
ENSG00000131095	GFAP	glial fibrillary acidic protein	2670		PF04732	protein_coding	chr17		0	0.475369	-1.24046	2.07583	0.0430435	0.268456	-3.78553
ENSG00000236170	IGHD1-1	immunoglobulin heavy diversity 1-1	28510			IG_D_gene	chr14		0	-1.57017	-1.7823	-2.70211	0.00937041	0.13804	-2.63182
ENSG00000113558	SKP1	S-phase kinase associated protein 1	6500		PF03931	protein_coding	chr5		0	0.204619	6.69102	2.07485	0.0431379	0.268633	-4.34934
ENSG00000243289						unprocessed_pseudogene	chr10		0	1.15008	0.693334	2.70141	0.00938759	0.13804	-2.67043
ENSG00000101384	JAG1	jagged canonical Notch ligand 1	182		PF12661	protein_coding	chr20		0	0.967563	4.97343	2.07461	0.043161	0.268633	-4.25301
ENSG00000143369	ECM1	extracellular matrix protein 1	1893		PF05782	protein_coding	chr1		0	0.984019	3.09125	2.07452	0.04317	0.268633	-4.06914
ENSG00000259294						lncRNA	chr7		0	0.521701	1.73124	2.70078	0.009403	0.13804	-2.70045
ENSG00000163531	NFASC	neurofascin	23114		PF00047	protein_coding	chr1		0	0.978776	-0.310791	2.0682	0.0437844	0.270527	-3.85698
ENSG00000131697	NPHP4	nephrocystin 4	261734			protein_coding	chr1		0	0.41091	4.80446	2.06763	0.0438401	0.270527	-4.24394
ENSG00000157999	ANKRD61	ankyrin repeat domain 61	100310846		PF13637	protein_coding	chr7		0	0.286185	1.9419	2.06743	0.0438603	0.270527	-3.97951
ENSG00000250240						lncRNA	chr5		0	1.58347	-1.5945	2.70012	0.00941939	0.13804	-2.62159
ENSG00000163913	IFT122	intraflagellar transport 122	55764		PF00400	protein_coding	chr3		0	0.279629	5.9255	2.06629	0.0439722	0.270871	-4.32714
ENSG00000162068	NTN3	netrin 3	4917		PF01759	protein_coding	chr16		0	0.558786	-0.614704	2.06619	0.0439819	0.270871	-3.85245
ENSG00000234409	CCDC188	coiled-coil domain containing 188	388849			protein_coding	chr22		0	0.542074	1.17926	2.0649	0.0441088	0.271358	-3.94457
ENSG00000164161	HHIP	hedgehog interacting protein	64399		PF03024	protein_coding	chr4		0	0.889275	0.650555	2.06388	0.0442089	0.271639	-3.91894
ENSG00000234345						processed_pseudogene	chrX		0	-1.29764	-0.311979	-2.69743	0.00948578	0.138606	-2.63581
ENSG00000153391	INO80C	INO80 complex subunit C	125476		PF08265	protein_coding	chr18		0	0.316487	3.45482	2.06349	0.0442477	0.271751	-4.10529
ENSG00000248936						lncRNA	chr4		0	0.826222	0.148581	2.69641	0.00951126	0.13873	-2.66349
ENSG00000035687	ADSS2	adenylosuccinate synthase 2	159	6.3.4.4	PF00709	protein_coding	chr1		0	0.226964	6.06203	2.06249	0.0443469	0.272151	-4.33666
ENSG00000170074	FAM153A	family with sequence similarity 153 member A	285596		PF15722	protein_coding	chr5		0	0.77432	0.179454	2.06096	0.0444979	0.272557	-3.90639
ENSG00000173894	CBX2	chromobox 2	84733		PF00385	protein_coding	chr17		0	0.816424	4.65662	2.06044	0.0445495	0.272656	-4.24373
ENSG00000068028	RASSF1	Ras association domain family member 1	11186		PF00788	protein_coding	chr3		0	0.281427	6.83084	2.0597	0.0446232	0.272906	-4.38561
ENSG00000142530	GARIN5A	golgi associated RAB2 interactor 5A	112703		PF12480	protein_coding	chr19		0	0.896158	-2.18559	2.05896	0.0446975	0.273034	-3.77503
ENSG00000122068	FYTTD1	forty-two-three domain containing 1	84248		PF07078	protein_coding	chr3		0	0.208173	6.44411	2.0576	0.0448324	0.27335	-4.3695
ENSG00000286886						lncRNA	chr21		0	1.73007	-0.642969	2.6944	0.0095613	0.138976	-2.64817
ENSG00000105245	NUMBL	NUMB like endocytic adaptor protein	9253		PF00640	protein_coding	chr19		0	0.456421	4.3298	2.05755	0.0448382	0.27335	-4.2159
ENSG00000197343	ZNF655	zinc finger protein 655	79027		PF00096	protein_coding	chr7	zf-C2H2	1	0.28021	7.171	2.05724	0.0448692	0.273472	-4.40673
ENSG00000158480	SPATA2	spermatogenesis associated 2	9825			protein_coding	chr20		0	0.304746	4.15682	2.05682	0.0449106	0.273591	-4.19159
ENSG00000121741	ZMYM2	zinc finger MYM-type containing 2	7750		PF06467	protein_coding	chr13		0	0.215709	7.74978	2.05579	0.0450135	0.273949	-4.43017
ENSG00000285210						lncRNA	chr1		0	-0.677621	-0.844179	-2.69142	0.00963621	0.139658	-2.64032
ENSG00000249258						lncRNA	chr8		0	-1.45812	-0.811421	-2.69077	0.00965244	0.139717	-2.6428
ENSG00000286431						lncRNA	chrX		0	0.455811	3.29392	2.69036	0.00966288	0.139717	-2.80663
ENSG00000136603	SKIL	SKI like proto-oncogene	6498		PF08782	protein_coding	chr3		0	0.51279	4.07239	2.0544	0.0451539	0.274268	-4.18746
ENSG00000272077						lncRNA	chr3		0	0.31417	1.83138	2.69018	0.00966754	0.139717	-2.72095
ENSG00000067221	STOML1	stomatin like 1	9399		PF02036	protein_coding	chr15		0	0.29866	2.70043	2.05276	0.0453186	0.274733	-4.05711
ENSG00000249042						lncRNA	chr5		0	0.508912	1.86381	2.68992	0.00967395	0.139717	-2.72237
ENSG00000256229	ZNF486	zinc finger protein 486	90649		PF01352	protein_coding	chr19	zf-C2H2	1	0.59066	3.5072	2.05156	0.0454395	0.275065	-4.13007
ENSG00000143878	RHOB	ras homolog family member B	388		PF00071	protein_coding	chr2		0	0.921038	5.62389	2.05081	0.0455153	0.275149	-4.33239
ENSG00000088367	EPB41L1	erythrocyte membrane protein band 4.1 like 1	2036		PF09379	protein_coding	chr20		0	0.855163	0.020757	2.04918	0.0456807	0.27556	-3.91344
ENSG00000271350						processed_pseudogene	chr11		0	1.58398	-2.67263	2.68842	0.00971207	0.139932	-2.66977
ENSG00000273064						lncRNA	chr2		0	-0.696035	-0.344465	-2.68823	0.0097169	0.139932	-2.65606
ENSG00000261468						lncRNA	chr3		0	0.49453	1.75827	2.68709	0.00974576	0.140267	-2.7331
ENSG00000151694	ADAM17	ADAM metallopeptidase domain 17	6868	3.4.24.86	PF01562	protein_coding	chr2		0	0.285029	6.6017	2.04912	0.0456872	0.27556	-4.39229
ENSG00000233668	RPS8P9	ribosomal protein S8 pseudogene 9	100130750			processed_pseudogene	chr9		0	0.44714	1.85739	2.68577	0.00977937	0.140558	-2.73433
ENSG00000164610	RP9	RP9 pre-mRNA splicing factor	6100			protein_coding	chr7		0	0.261873	3.15914	2.0482	0.04578	0.275728	-4.10373
ENSG00000128581	IFT22	intraflagellar transport 22	64792			protein_coding	chr7		0	0.474117	1.95729	2.04784	0.0458174	0.275745	-4.01729
ENSG00000264616	MIR4755	microRNA 4755	100616434			miRNA	chr20		0	0.535885	-0.829763	2.68468	0.00980721	0.140658	-2.66008
ENSG00000113734	BNIP1	BCL2 interacting protein 1	662		PF03908	protein_coding	chr5		0	0.267422	2.86777	2.04689	0.0459138	0.27607	-4.07873
ENSG00000162817	C1orf115	chromosome 1 open reading frame 115	79762		PF15828	protein_coding	chr1		0	0.984173	-0.671908	2.04619	0.0459852	0.276178	-3.883
ENSG00000105613	MAST1	microtubule associated serine/threonine kinase 1	22983		PF00069	protein_coding	chr19		0	0.776807	0.862223	2.04575	0.04603	0.276224	-3.96374
ENSG00000143036	SLC44A3	solute carrier family 44 member 3	126969		PF04515	protein_coding	chr1		0	1.59552	-2.21807	2.04537	0.0460694	0.276363	-3.80088
ENSG00000157927	RADIL	Rap associating with DIL domain	55698		PF00788	protein_coding	chr7		0	0.702242	0.987502	2.04484	0.0461234	0.276519	-3.96631
ENSG00000253669						lncRNA	chr8		0	-0.628676	1.12221	-2.68306	0.00984879	0.140849	-2.70714
ENSG00000160908	ZNF394	zinc finger protein 394	84124		PF02023	protein_coding	chr7	zf-C2H2	1	0.24258	6.02707	2.04435	0.0461738	0.276523	-4.37327
ENSG00000279591						TEC	chr16		0	1.46197	-1.38278	2.68264	0.00985962	0.140849	-2.65762
ENSG00000246273	SBF2-AS1	SBF2 antisense RNA 1	283104			lncRNA	chr11		0	-0.624627	1.64365	-2.68153	0.00988815	0.141013	-2.72552
ENSG00000100116	GCAT	glycine C-acetyltransferase	23464	2.3.1.29	PF00155	protein_coding	chr22		0	0.651522	2.57334	2.04429	0.0461796	0.276523	-4.06841
ENSG00000078114	NEBL	nebulette	10529		PF14604	protein_coding	chr10		0	0.989723	-1.7688	2.04412	0.046197	0.27656	-3.81541
ENSG00000185340	GAS2L1	growth arrest specific 2 like 1	10634		PF00307	protein_coding	chr22		0	1.03903	2.50273	2.04203	0.046412	0.277249	-4.07947
ENSG00000239306	RBM14	RNA binding motif protein 14	10432		PF00076	protein_coding	chr11		0	0.298878	7.61062	2.04178	0.0464379	0.277337	-4.45389
ENSG00000262999	LOC101927131	uncharacterized LOC101927131	101927131			lncRNA	chr16		0	0.891026	0.055452	2.6801	0.00992513	0.141169	-2.69865
ENSG00000206560	ANKRD28	ankyrin repeat domain 28	23243		PF13637	protein_coding	chr3		0	0.51861	8.02043	2.04122	0.0464951	0.277444	-4.46786
ENSG00000165272	AQP3	aquaporin 3 (Gill blood group)	360		PF00230	protein_coding	chr9		0	0.857223	3.26189	2.04065	0.0465539	0.277551	-4.14479
ENSG00000047579	DTNBP1	dystrobrevin binding protein 1	84062		PF04440	protein_coding	chr6		0	0.191322	4.56207	2.04034	0.0465862	0.277551	-4.26313
ENSG00000124216	SNAI1	snail family transcriptional repressor 1	6615		PF00096	protein_coding	chr20	zf-C2H2	1	0.989188	1.5628	2.04024	0.0465962	0.277551	-4.01505
ENSG00000234171	RNASEH1-DT	RNASEH1 divergent transcript	100506054			lncRNA	chr2		0	-0.336761	2.03048	-2.67907	0.00995182	0.141275	-2.7484
ENSG00000157554	ERG	ETS transcription factor ERG	2078		PF00178	protein_coding	chr21	ETS	1	0.735297	6.59335	2.03846	0.0467802	0.278178	-4.42214
ENSG00000161277	THAP8	THAP domain containing 8	199745			protein_coding	chr19	THAP	1	0.258442	2.39893	2.03768	0.0468617	0.278343	-4.05987
ENSG00000162618	ADGRL4	adhesion G protein-coupled receptor L4	64123		PF01825	protein_coding	chr1		0	1.1914	-1.30199	2.03627	0.0470085	0.278543	-3.8621
ENSG00000234607						processed_pseudogene	chr1		0	0.46973	0.600126	2.67696	0.0100066	0.141572	-2.71455
ENSG00000139998	RAB15	RAB15, member RAS oncogene family	376267		PF00071	protein_coding	chr14		0	0.357513	4.14396	2.03601	0.0470347	0.278565	-4.23342
ENSG00000145147	SLIT2	slit guidance ligand 2	9353		PF01463	protein_coding	chr4		0	0.926608	-1.76923	2.03478	0.0471631	0.278928	-3.83866
ENSG00000175182	FAM131A	family with sequence similarity 131 member A	131408		PF15010	protein_coding	chr3		0	0.351079	3.44155	2.03418	0.0472255	0.278966	-4.15778
ENSG00000128595	CALU	calumenin	813		PF13499	protein_coding	chr7		0	0.313283	6.304	2.03414	0.04723	0.278966	-4.40864
ENSG00000271550	BNIP3P11	BCL2 interacting protein 3 pseudogene 11	106480286			processed_pseudogene	chr7		0	0.720279	2.00258	2.6763	0.0100238	0.141572	-2.76599
ENSG00000157837	SPPL3	signal peptide peptidase like 3	121665		PF04258	protein_coding	chr12		0	0.16424	6.19132	2.03313	0.0473356	0.27922	-4.39975
ENSG00000115486	GGCX	gamma-glutamyl carboxylase	2677		PF05090	protein_coding	chr2		0	0.165975	5.2023	2.03138	0.0475191	0.279905	-4.33794
ENSG00000067369	TP53BP1	tumor protein p53 binding protein 1	7158		PF18428	protein_coding	chr15		0	0.247378	6.45183	2.03095	0.0475646	0.280107	-4.4226
ENSG00000073605	GSDMB	gasdermin B	55876		PF17708	protein_coding	chr17		0	0.48736	4.42523	2.02985	0.04768	0.280325	-4.28393
ENSG00000160299	PCNT	pericentrin	5116		PF10495	protein_coding	chr21		0	0.244774	6.96762	2.02974	0.0476917	0.280325	-4.44849
ENSG00000116337	AMPD2	adenosine monophosphate deaminase 2	271	3.5.4.6	PF19326	protein_coding	chr1		0	0.408284	6.72922	2.02888	0.0477831	0.280598	-4.44142
ENSG00000157224	CLDN12	claudin 12	9069			protein_coding	chr7		0	0.613004	3.019	2.02839	0.0478343	0.280717	-4.14441
ENSG00000205622						lncRNA	chr21		0	-0.73816	0.27054	-2.67287	0.0101138	0.141966	-2.70434
ENSG00000147854	UHRF2	ubiquitin like with PHD and ring finger domains 2	115426		PF00240	protein_coding	chr9		0	0.151478	7.3491	2.02811	0.0478636	0.28074	-4.46572
ENSG00000265908						lncRNA	chr17		0	0.558434	0.75812	2.67272	0.0101177	0.141966	-2.72862
ENSG00000232803	SLCO4A1-AS1	SLCO4A1 antisense RNA 1	100127888			lncRNA	chr20		0	-0.850327	-1.38194	-2.6727	0.0101182	0.141966	-2.6777
ENSG00000100427	MLC1	modulator of VRAC current 1	23209			protein_coding	chr22		0	0.652655	7.00603	2.02778	0.0478987	0.280879	-4.4579
ENSG00000165661	QSOX2	quiescin sulfhydryl oxidase 2	169714		PF18108	protein_coding	chr9		0	0.313353	5.52727	2.0275	0.0479285	0.280912	-4.37213
ENSG00000175224	ATG13	autophagy related 13	9776		PF10033	protein_coding	chr11		0	0.286129	6.91384	2.02723	0.0479577	0.280912	-4.44929
ENSG00000258485						processed_pseudogene	chr14		0	0.609618	0.00183932	2.67082	0.0101679	0.142283	-2.71298
ENSG00000268521	VN1R83P	vomeronasal 1 receptor 83 pseudogene	100312828			unprocessed_pseudogene	chr19		0	0.422147	1.37799	2.67076	0.0101695	0.142283	-2.75079
ENSG00000260572						lncRNA	chr3		0	-0.664386	-0.521327	-2.6705	0.0101764	0.142283	-2.68984
ENSG00000158747	NBL1	NBL1, DAN family BMP antagonist	4681		PF03045	protein_coding	chr1		0	1.11003	0.706307	2.02627	0.0480592	0.281121	-3.98849
ENSG00000206177	HBM	hemoglobin subunit mu	3042		PF00042	protein_coding	chr16		0	1.34769	0.997747	2.02612	0.0480751	0.281121	-4.0135
ENSG00000279713						TEC	chr17		0	1.54014	-0.573451	2.67003	0.0101887	0.142283	-2.70045
ENSG00000263494						lncRNA	chr17		0	-0.806149	-0.897213	-2.66978	0.0101955	0.142283	-2.6849
ENSG00000213513						processed_pseudogene	chr10		0	1.04464	-1.11971	2.66961	0.0102	0.142283	-2.68655
ENSG00000110811	P3H3	prolyl 3-hydroxylase 3	10536		PF13640	protein_coding	chr12		0	1.06159	1.48645	2.02401	0.0482996	0.281904	-4.03427
ENSG00000178809	TRIM73	tripartite motif containing 73	375593		PF13445	protein_coding	chr7		0	0.529206	0.0483235	2.02359	0.0483444	0.281968	-3.9609
ENSG00000164761	TNFRSF11B	TNF receptor superfamily member 11b	4982		PF00531	protein_coding	chr8		0	1.24954	-1.96282	2.02247	0.0484636	0.282464	-3.84318
ENSG00000106336	FBXO24	F-box protein 24	26261		PF00415	protein_coding	chr7		0	0.369474	0.627501	2.02236	0.0484759	0.28247	-3.98848
ENSG00000042429	MED17	mediator complex subunit 17	9440		PF10156	protein_coding	chr11		0	0.253832	4.20695	2.02211	0.0485023	0.282492	-4.255
ENSG00000213967	ZNF726	zinc finger protein 726	730087			protein_coding	chr19	zf-C2H2	1	0.499883	2.48634	2.0196	0.0487711	0.283462	-4.09631
ENSG00000114416	FXR1	FMR1 autosomal homolog 1	8087		PF17904	protein_coding	chr3		0	0.198687	7.18247	2.01882	0.0488546	0.283484	-4.47651
ENSG00000232543	IGHD4-11	immunoglobulin heavy diversity 4-11 (non-functional)	28495			IG_D_gene	chr14		0	-1.54303	-1.57522	-2.6668	0.0102748	0.142615	-2.69398
ENSG00000264112						lncRNA	chr17		0	-0.562549	5.33992	-2.66679	0.010275	0.142615	-3.00913
ENSG00000141854	MISP3	MISP family member 3	113230		PF15304	protein_coding	chr19		0	0.684215	-0.410127	2.0182	0.0489219	0.283694	-3.93763
ENSG00000144214	LYG1	lysozyme g1	129530			protein_coding	chr2		0	0.29705	1.39868	2.01807	0.0489359	0.283694	-4.0307
ENSG00000250106						lncRNA	chr5		0	1.10812	-1.32722	2.66516	0.0103186	0.142901	-2.69398
ENSG00000103485	QPRT	quinolinate phosphoribosyltransferase	23475	2.4.2.19	PF01729	protein_coding	chr16		0	0.479196	4.06406	2.01731	0.0490179	0.283776	-4.25482
ENSG00000118322	ATP10B	ATPase phospholipid transporting 10B (putative)	23120		PF13246	protein_coding	chr5		0	0.860838	-0.957621	2.01542	0.0492219	0.284438	-3.92738
ENSG00000188070	ZFTA	zinc finger translocation associated	65998		PF18658	protein_coding	chr11	zf-BED	1	0.417601	4.61065	2.01327	0.0494553	0.285111	-4.31918
ENSG00000174898	CATSPERD	cation channel sperm associated auxiliary subunit delta	257062		PF15020	protein_coding	chr19		0	0.691985	-1.89682	2.01245	0.0495445	0.285333	-3.85482
ENSG00000121440	PDZRN3	PDZ domain containing ring finger 3	23024			protein_coding	chr3		0	1.12381	-1.83274	2.01239	0.0495509	0.285333	-3.87078
ENSG00000273619						lncRNA	chr20		0	-0.438197	-0.206921	-2.66378	0.0103557	0.143018	-2.71403
ENSG00000004838	ZMYND10	zinc finger MYND-type containing 10	51364		PF01753	protein_coding	chr3		0	0.514193	1.12918	2.01202	0.0495914	0.285434	-4.02915
ENSG00000213137						processed_pseudogene	chr12		0	0.610623	0.915521	2.66219	0.0103986	0.143416	-2.75965
ENSG00000109814	UGDH	UDP-glucose 6-dehydrogenase	7358	1.1.1.22	PF03720	protein_coding	chr4		0	0.266309	4.03919	2.01062	0.0497445	0.285853	-4.25827
ENSG00000161912						transcribed_unprocessed_pseudogene	chr6		0	0.449211	3.8366	2.66185	0.0104076	0.143416	-2.92367
ENSG00000233396						lncRNA	chr1		0	-0.793852	-1.09458	-2.66163	0.0104138	0.143416	-2.69935
ENSG00000225792	SNX10-AS1	SNX10 antisense RNA 1	105375304			lncRNA	chr7		0	-1.2318	1.02208	-2.66053	0.0104435	0.143416	-2.74348
ENSG00000117411	B4GALT2	beta-1,4-galactosyltransferase 2	8704	2.4.1.-	PF13733	protein_coding	chr1		0	0.518301	3.96232	2.01	0.0498122	0.286036	-4.26085
ENSG00000237738	RNF216-IT1	RNF216 intronic transcript 1	100874342			lncRNA	chr7		0	0.374483	1.37201	2.6604	0.0104471	0.143416	-2.77232
ENSG00000268006	PTOV1-AS1	PTOV1 antisense RNA 1	100506033			lncRNA	chr19		0	0.39256	0.418438	2.65975	0.0104645	0.143416	-2.74584
ENSG00000159588	CCDC17	coiled-coil domain containing 17	149483			protein_coding	chr1		0	0.254756	4.08191	2.00987	0.0498265	0.286036	-4.27535
ENSG00000167880	EVPL	envoplakin	2125		PF17902	protein_coding	chr17		0	1.32632	2.71191	2.0098	0.0498338	0.286036	-4.17856
ENSG00000268322	BNIP3P25	BCL2 interacting protein 3 pseudogene 25	100421707			processed_pseudogene	chr19		0	0.424861	1.18665	2.65954	0.0104703	0.143416	-2.76716
ENSG00000211931	IGHD2-2	immunoglobulin heavy diversity 2-2	28505			IG_D_gene	chr14		0	-1.44193	-1.49964	-2.65938	0.0104747	0.143416	-2.70629
ENSG00000225750						lncRNA	chr1		0	0.630975	-2.00351	2.65931	0.0104765	0.143416	-2.70938
ENSG00000279176						TEC	chr12		0	0.516097	3.56828	2.65915	0.010481	0.143416	-2.90549
ENSG00000142609	CFAP74	cilia and flagella associated protein 74	85452			protein_coding	chr1		0	0.758514	-1.74152	2.00776	0.0500576	0.286854	-3.87708
ENSG00000169252	ADRB2	adrenoceptor beta 2	154		PF00001	protein_coding	chr5		0	0.701586	4.30364	2.00767	0.0500682	0.286854	-4.31246
ENSG00000075651	PLD1	phospholipase D1	5337	3.1.4.4	PF00787	protein_coding	chr3		0	0.586581	6.14504	2.00712	0.0501278	0.286964	-4.45235
ENSG00000187997	C17orf99	chromosome 17 open reading frame 99	100141515		PF17736	protein_coding	chr17		0	0.784824	-0.341364	2.0057	0.0502848	0.287223	-3.97258
ENSG00000135605	TEC	tec protein tyrosine kinase	7006	2.7.10.2	PF00017	protein_coding	chr4		0	0.403902	6.09314	2.00566	0.0502895	0.287223	-4.4484
ENSG00000264157	MIR3127	microRNA 3127	100422928			miRNA	chr2		0	0.65088	-1.90815	2.6579	0.010515	0.143548	-2.70778
ENSG00000164398	ACSL6	acyl-CoA synthetase long chain family member 6	23305	6.2.1.3	PF13193	protein_coding	chr5		0	0.86261	0.94682	2.00562	0.0502939	0.287223	-4.04356
ENSG00000236911						lncRNA	chr1		0	1.65208	-1.45782	2.65701	0.0105394	0.143723	-2.70866
ENSG00000142686	C1orf216	chromosome 1 open reading frame 216	127703			protein_coding	chr1		0	0.345267	4.72507	2.00452	0.0504155	0.287391	-4.34573
ENSG00000147145	LPAR4	lysophosphatidic acid receptor 4	2846		PF00001	protein_coding	chrX		0	0.891625	2.87074	2.00378	0.0504969	0.28746	-4.17809
ENSG00000185156	MFSD6L	major facilitator superfamily domain containing 6 like	162387		PF12832	protein_coding	chr17		0	0.649889	0.873412	2.00212	0.0506808	0.28782	-4.04724
ENSG00000204219	TCEA3	transcription elongation factor A3	6920		PF08711	protein_coding	chr1		0	0.750221	0.244461	2.00201	0.0506929	0.28782	-4.01023
ENSG00000153234	NR4A2	nuclear receptor subfamily 4 group A member 2	4929		PF00104	protein_coding	chr2	NGFIB-like	1	0.835206	5.50855	2.00191	0.0507042	0.28782	-4.4214
ENSG00000272814						lncRNA	chr2		0	0.826519	-1.52103	2.65359	0.0106331	0.144526	-2.71581
ENSG00000162433	AK4	adenylate kinase 4	205	2.7.4.3	PF05191	protein_coding	chr1		0	1.05884	3.0695	2.00181	0.0507153	0.28782	-4.19935
ENSG00000121073	SLC35B1	solute carrier family 35 member B1	10237		PF08449	protein_coding	chr17		0	0.215487	5.19458	2.00175	0.0507219	0.28782	-4.38735
ENSG00000261588						processed_pseudogene	chr16		0	-0.689005	-1.04818	-2.65213	0.0106734	0.144826	-2.71862
ENSG00000169045	HNRNPH1	heterogeneous nuclear ribonucleoprotein H1	3187			protein_coding	chr5		0	0.206412	9.89078	2.00141	0.0507604	0.287908	-4.5904
ENSG00000130827	PLXNA3	plexin A3	55558		PF17960	protein_coding	chrX		0	0.610196	5.48702	1.99999	0.0509182	0.28836	-4.4251
ENSG00000261819	LOC728138	KIAA2013 pseudogene	728138			processed_pseudogene	chr16		0	0.530138	1.87486	2.65133	0.0106957	0.144903	-2.81359
ENSG00000262152	GREP1	glycine rich extracellular protein 1	283875			protein_coding	chr16		0	0.854104	-0.378978	1.99987	0.050931	0.28836	-3.9709
ENSG00000178467	P4HTM	prolyl 4-hydroxylase, transmembrane	54681		PF13499	protein_coding	chr3		0	0.35752	5.18704	1.99761	0.0511842	0.289193	-4.40125
ENSG00000196268	ZNF493	zinc finger protein 493	284443		PF13912	protein_coding	chr19	zf-C2H2	1	0.363713	5.44476	1.99578	0.0513898	0.289763	-4.4217
ENSG00000184221	OLIG1	oligodendrocyte transcription factor 1	116448		PF00010	protein_coding	chr21	bHLH	1	1.20067	2.42121	1.99533	0.0514404	0.289943	-4.14362
ENSG00000136827	TOR1A	torsin family 1 member A	1861		PF06309	protein_coding	chr9		0	0.308069	6.08257	1.9952	0.0514553	0.289943	-4.4656
ENSG00000143669	LYST	lysosomal trafficking regulator	1130		PF00400	protein_coding	chr1		0	0.596333	8.65941	1.9941	0.0515786	0.290238	-4.57919
ENSG00000221510	MIR548O	microRNA 548o	100313829			miRNA	chr7		0	0.585762	-0.453551	2.64681	0.0108214	0.146017	-2.75219
ENSG00000138395	CDK15	cyclin dependent kinase 15	65061		PF00069	protein_coding	chr2		0	1.23673	-0.966713	1.99356	0.0516392	0.290427	-3.95262
ENSG00000106052	TAX1BP1	Tax1 binding protein 1	8887		PF07888	protein_coding	chr7	Others	1	0.334758	6.62779	1.99344	0.0516529	0.290427	-4.5011
ENSG00000092068	SLC7A8	solute carrier family 7 member 8	23428		PF13520	protein_coding	chr14		0	0.782313	2.03134	1.99299	0.0517041	0.29055	-4.12032
ENSG00000136250	AOAH	acyloxyacyl hydrolase	313		PF00657	protein_coding	chr7		0	0.678157	6.27083	1.98833	0.0522336	0.291815	-4.49586
ENSG00000149091	DGKZ	diacylglycerol kinase zeta	8525	2.7.1.107	PF00781	protein_coding	chr11		0	0.36719	8.20653	1.98801	0.0522697	0.291886	-4.57417
ENSG00000115257	PCSK4	proprotein convertase subtilisin/kexin type 4	54760		PF16470	protein_coding	chr19		0	0.745637	2.21745	1.98738	0.0523418	0.292092	-4.15181
ENSG00000197885	NKIRAS1	NFKB inhibitor interacting Ras like 1	28512		PF00071	protein_coding	chr3		0	0.229809	4.48651	1.98685	0.0524017	0.292296	-4.35095
ENSG00000099866	MADCAM1	mucosal vascular addressin cell adhesion molecule 1	8174		PF09085	protein_coding	chr19		0	0.388736	-0.975019	1.98474	0.0526442	0.293379	-3.95645
ENSG00000184292	TACSTD2	tumor associated calcium signal transducer 2	4070		PF00086	protein_coding	chr1		0	2.14718	-1.71643	1.98367	0.0527666	0.293575	-3.91791
ENSG00000270106	TSNAX-DISC1	TSNAX-DISC1 readthrough (NMD candidate)	100303453			protein_coding	chr1		0	0.526353	-1.40043	1.98248	0.0529037	0.293715	-3.93799
ENSG00000106868	SUSD1	sushi domain containing 1	64420		PF00084	protein_coding	chr9		0	0.278357	6.20158	1.98138	0.053031	0.293954	-4.4984
ENSG00000230113						lncRNA	chr17		0	-1.46883	-2.35603	-2.64344	0.0109164	0.146326	-2.76564
ENSG00000100109	TFIP11	tuftelin interacting protein 11	24144		PF12457	protein_coding	chr22		0	0.234473	5.10987	1.98127	0.0530431	0.293954	-4.42384
ENSG00000168453	HR	HR lysine demethylase and nuclear receptor corepressor	55806		PF02373	protein_coding	chr8		0	1.14736	-1.43238	1.98124	0.053047	0.293954	-3.94041
ENSG00000201121	RNY1P12	RNY1 pseudogene 12	106480309			misc_RNA	chr3		0	0.736254	-1.37693	2.64157	0.0109691	0.146806	-2.73938
ENSG00000100614	PPM1A	protein phosphatase, Mg2+/Mn2+ dependent 1A	5494	3.1.3.16	PF00481	protein_coding	chr14		0	0.239204	6.55377	1.97989	0.0532032	0.294402	-4.51572
ENSG00000255492	H3P33	H3 histone pseudogene 33	115482722			processed_pseudogene	chr11		0	0.57191	-0.613904	2.64102	0.0109847	0.146903	-2.75583
ENSG00000162391	FAM151A	family with sequence similarity 151 member A	338094		PF10223	protein_coding	chr1		0	0.441108	1.37515	1.97772	0.0534552	0.295235	-4.10552
ENSG00000255189	GLYATL1P1	glycine-N-acyltransferase like 1 pseudogene 1	100129032			unprocessed_pseudogene	chr11		0	-1.58188	-0.540912	-2.64011	0.0110106	0.147031	-2.74711
ENSG00000127022	CANX	calnexin	821		PF00262	protein_coding	chr5		0	0.27337	9.36037	1.97621	0.0536309	0.295515	-4.62625
ENSG00000287299						lncRNA	chr2		0	-1.20296	-0.609665	-2.63951	0.0110278	0.147164	-2.74928
ENSG00000135414	GDF11	growth differentiation factor 11	10220		PF00019	protein_coding	chr12		0	0.406384	5.50481	1.97589	0.053668	0.295652	-4.46356
ENSG00000185621	LMLN	leishmanolysin like peptidase	89782		PF01457	protein_coding	chr3		0	0.571615	3.43059	1.97474	0.053802	0.29586	-4.28054
ENSG00000096746	HNRNPH3	heterogeneous nuclear ribonucleoprotein H3	3189		PF00076	protein_coding	chr10		0	0.168759	7.43943	1.97419	0.0538664	0.296028	-4.56689
ENSG00000149428	HYOU1	hypoxia up-regulated 1	10525		PF00012	protein_coding	chr11		0	0.424211	7.06752	1.97348	0.0539501	0.296292	-4.55937
ENSG00000271013						processed_pseudogene	chr17		0	-0.909792	0.0524915	-2.63698	0.0111	0.147612	-2.77656
ENSG00000244165	P2RY11	purinergic receptor P2Y11	5032		PF00001	protein_coding	chr19		0	0.424069	2.50773	1.97332	0.0539688	0.296295	-4.18553
ENSG00000196367	TRRAP	transformation/transcription domain associated protein	8295		PF20206	protein_coding	chr7		0	0.238065	7.68354	1.97184	0.0541421	0.296888	-4.58557
ENSG00000176933						processed_pseudogene	chr6		0	0.868504	-1.80899	2.63668	0.0111088	0.147612	-2.75046
ENSG00000075618	FSCN1	fascin actin-bundling protein 1	6624		PF06268	protein_coding	chr7		0	0.907699	5.68576	1.96973	0.0543913	0.297445	-4.50188
ENSG00000112511	PHF1	PHD finger protein 1	5252		PF18104	protein_coding	chr6		0	0.320489	5.57706	1.96926	0.0544464	0.297446	-4.479
ENSG00000163374	YY1AP1	YY1 associated protein 1	55249			protein_coding	chr1		0	0.14856	6.58477	1.96805	0.0545891	0.297601	-4.54006
ENSG00000142082	SIRT3	sirtuin 3	23410		PF02146	protein_coding	chr11		0	0.274055	4.36131	1.96801	0.0545945	0.297601	-4.37798
ENSG00000269901						lncRNA	chr16		0	0.479507	-0.605602	2.63528	0.011149	0.14763	-2.76878
ENSG00000224470	ATXN1L	ataxin 1 like	342371		PF08517	protein_coding	chr16		0	0.19131	6.09787	1.96731	0.0546772	0.297601	-4.51749
ENSG00000232928						processed_pseudogene	chrX		0	0.658493	0.717049	2.63482	0.0111622	0.14763	-2.81091
ENSG00000256271	CACNA1C-AS2	CACNA1C antisense RNA 2	100874235			lncRNA	chr12		0	0.903867	0.637889	2.63482	0.0111623	0.14763	-2.80808
ENSG00000261040	WFDC21P	WAP four-disulfide core domain 21, pseudogene	645638			transcribed_unitary_pseudogene	chr17		0	-0.786217	-2.03913	-2.63467	0.0111665	0.14763	-2.76133
ENSG00000245080	MIR3150BHG	MIR3150B host gene	105375650			lncRNA	chr8		0	0.526419	-0.0982253	2.63457	0.0111694	0.14763	-2.78457
ENSG00000263961	RHEX	regulator of hemoglobinization and erythroid cell expansion	440712			protein_coding	chr1		0	0.851128	4.38005	1.96731	0.054678	0.297601	-4.38825
ENSG00000281100						TEC	chr3		0	0.572096	0.907757	2.63318	0.0112094	0.147992	-2.8178
ENSG00000120457	KCNJ5	potassium inwardly rectifying channel subfamily J member 5	3762		PF01007	protein_coding	chr11		0	0.607064	-1.70601	1.96702	0.0547121	0.297644	-3.94444
ENSG00000124225	PMEPA1	prostate transmembrane protein, androgen induced 1	56937			protein_coding	chr20		0	0.848841	1.30579	1.96503	0.0549482	0.29842	-4.13079
ENSG00000287580						lncRNA	chr7		0	0.574731	0.240557	2.63236	0.0112333	0.148078	-2.80026
ENSG00000137033	IL33	interleukin 33	90865		PF15095	protein_coding	chr9		0	1.34113	-2.28083	1.96464	0.0549951	0.29861	-3.92249
ENSG00000136098	NEK3	NIMA related kinase 3	4752		PF00069	protein_coding	chr13		0	0.376192	3.83298	1.96411	0.055058	0.298656	-4.32313
ENSG00000267669						transcribed_processed_pseudogene	chr18		0	-0.541426	-1.62393	-2.6315	0.0112582	0.148145	-2.75992
ENSG00000141568	FOXK2	forkhead box K2	3607		PF00250	protein_coding	chr17	Fork_head	1	0.189597	6.18099	1.96379	0.0550964	0.298656	-4.5271
ENSG00000224020	MIR181A2HG	MIR181A2 host gene	100379345			lncRNA	chr9		0	-0.65121	0.817044	-2.63094	0.0112746	0.148205	-2.80995
ENSG00000109184	DCUN1D4	defective in cullin neddylation 1 domain containing 4	23142		PF03556	protein_coding	chr4		0	0.247196	5.303	1.96312	0.0551759	0.298732	-4.46868
ENSG00000253392						lncRNA	chr19		0	0.547091	-0.25449	2.62982	0.011307	0.148504	-2.79141
ENSG00000176142	TMEM39A	transmembrane protein 39A	55254		PF10271	protein_coding	chr3		0	0.22039	5.47486	1.9628	0.055214	0.298732	-4.4818
ENSG00000146166	LGSN	lengsin, lens protein with glutamine synthetase domain	51557		PF00120	protein_coding	chr6		0	1.54192	-2.10893	1.9627	0.0552266	0.298732	-3.93526
ENSG00000185909	KLHDC8B	kelch domain containing 8B	200942		PF01344	protein_coding	chr3		0	0.753492	2.3033	1.96264	0.0552333	0.298732	-4.19921
ENSG00000223749						lncRNA	chrX		0	2.35942	-0.155927	2.62805	0.0113589	0.148857	-2.79786
ENSG00000119801	YPEL5	yippee like 5	51646		PF03226	protein_coding	chr2		0	0.258985	6.91713	1.96228	0.0552762	0.298899	-4.56985
ENSG00000215244	LINC02649	long intergenic non-protein coding RNA 2649	399715			lncRNA	chr10		0	0.611727	1.81915	2.62743	0.0113769	0.148952	-2.86169
ENSG00000078699	CBFA2T2	CBFA2/RUNX1 partner transcriptional co-repressor 2	9139		PF07531	protein_coding	chr20		0	0.125736	6.08456	1.96215	0.055292	0.298914	-4.5249
ENSG00000207547	MIR25	microRNA 25	407014			miRNA	chr7		0	0.604704	-0.165161	2.6262	0.011413	0.149268	-2.80276
ENSG00000243406						transcribed_unprocessed_pseudogene	chr13		0	0.566311	2.13766	2.62586	0.0114232	0.149322	-2.88247
ENSG00000182648	RNF32-DT	RNF32 divergent transcript	100506380			lncRNA	chr7		0	1.1843	1.08617	2.62451	0.0114628	0.149686	-2.84556
ENSG00000159885	ZNF222	zinc finger protein 222	7673		PF00096	protein_coding	chr19	zf-C2H2	1	0.319818	1.60298	1.96056	0.055483	0.299303	-4.14312
ENSG00000074181	NOTCH3	notch receptor 3	4854		PF06816	protein_coding	chr19		0	0.964344	2.98084	1.95933	0.0556311	0.299972	-4.27581
ENSG00000258813						lncRNA	chr14		0	0.50885	0.418306	2.62398	0.0114785	0.149732	-2.82447
ENSG00000177494	ZBED2	zinc finger BED-type containing 2	79413		PF02892	protein_coding	chr3	zf-BED	1	0.914448	2.19889	1.95749	0.0558528	0.300778	-4.21701
ENSG00000225614	ZNF469	zinc finger protein 469	84627			protein_coding	chr16	zf-C2H2	1	0.606696	3.55411	1.95445	0.056221	0.301668	-4.31785
ENSG00000258210						lncRNA	chr12		0	0.412894	0.116008	2.622	0.0115373	0.150262	-2.81791
ENSG00000184271	POU6F1	POU class 6 homeobox 1	5463		PF00157	protein_coding	chr12	Pou	1	0.626227	2.84363	1.95416	0.0562559	0.301699	-4.2577
ENSG00000167608	TMC4	transmembrane channel like 4	147798		PF07810	protein_coding	chr19		0	0.454263	2.33152	1.95408	0.056266	0.301699	-4.20736
ENSG00000110917	MLEC	malectin	9761		PF11721	protein_coding	chr12		0	0.252449	7.83819	1.95383	0.0562958	0.301764	-4.62221
ENSG00000233766						lncRNA	chr2		0	-2.00098	-2.19172	-2.62091	0.0115696	0.150369	-2.81247
ENSG00000156858	PRR14	proline rich 14	78994		PF15386	protein_coding	chr16		0	0.368922	5.93276	1.95371	0.0563112	0.301764	-4.53197
ENSG00000134780	DAGLA	diacylglycerol lipase alpha	747		PF01764	protein_coding	chr11		0	1.02272	1.90641	1.95356	0.0563286	0.301775	-4.1982
ENSG00000156990	RPUSD3	RNA pseudouridine synthase D3	285367		PF00849	protein_coding	chr3		0	0.325889	5.27548	1.95278	0.0564237	0.301973	-4.48819
ENSG00000150787	PTS	6-pyruvoyltetrahydropterin synthase	5805	4.2.3.12	PF01242	protein_coding	chr11		0	0.239427	3.38631	1.95162	0.056565	0.302142	-4.29603
ENSG00000143801	PSEN2	presenilin 2	5664	3.4.23.-	PF01080	protein_coding	chr1		0	0.482943	0.696402	1.95115	0.0566226	0.302271	-4.11092
ENSG00000168374	ARF4	ADP ribosylation factor 4	378		PF00025	protein_coding	chr3		0	0.241528	6.58385	1.95111	0.0566274	0.302271	-4.57076
ENSG00000141562	NARF	nuclear prelamin A recognition factor	26502		PF02906	protein_coding	chr17		0	0.237035	6.21543	1.95009	0.0567529	0.302488	-4.55218
ENSG00000273265	CNNM3-DT	CNNM3 divergent transcript	100506036			lncRNA	chr2		0	0.397748	-0.528551	2.61811	0.0116533	0.150827	-2.80602
ENSG00000241438						processed_pseudogene	chr3		0	0.569461	0.895331	2.61769	0.0116658	0.150911	-2.85301
ENSG00000201492	RNA5SP78	RNA, 5S ribosomal pseudogene 78	100873312			rRNA_pseudogene	chr1		0	0.512414	-0.0574157	2.6169	0.0116895	0.151082	-2.82152
ENSG00000211821	TRDV2	T cell receptor delta variable 2	28517			TR_V_gene	chr14		0	1.32949	0.287959	2.61685	0.0116912	0.151082	-2.84283
ENSG00000235958	UBOX5-AS1	UBOX5 antisense RNA 1	100134015			lncRNA	chr20		0	0.291616	1.63179	2.61625	0.011709	0.151181	-2.87617
ENSG00000139597	N4BP2L1	NEDD4 binding protein 2 like 1	90634		PF13671	protein_coding	chr13		0	0.304028	5.92865	1.94969	0.0568016	0.302555	-4.5406
ENSG00000274712						lncRNA	chr17		0	0.892228	1.0983	2.61514	0.0117425	0.15151	-2.86087
ENSG00000253058	RNA5SP437	RNA, 5S ribosomal pseudogene 437	100873686			rRNA_pseudogene	chr17		0	0.527406	-1.17919	2.61415	0.0117724	0.151818	-2.79582
ENSG00000198711	SSBP3-AS1	SSBP3 antisense RNA 1	619518			lncRNA	chr1		0	0.471326	3.6605	2.61375	0.0117845	0.151895	-3.01004
ENSG00000227201						processed_pseudogene	chr22		0	0.785382	-0.215338	2.61355	0.0117907	0.151897	-2.82933
ENSG00000089818	NECAP1	NECAP endocytosis associated 1	25977		PF07933	protein_coding	chr12		0	0.190048	5.49787	1.94892	0.0568956	0.302566	-4.50757
ENSG00000183722	LHFPL6	LHFPL tetraspan subfamily member 6	10186		PF10242	protein_coding	chr13		0	0.910238	2.0552	1.9483	0.0569725	0.302688	-4.21296
ENSG00000259388	RLIMP3	ring finger protein, LIM domain interacting pseudogene 3	645453			processed_pseudogene	chr15		0	1.05596	-0.128307	2.61268	0.011817	0.151955	-2.82676
ENSG00000230080						processed_pseudogene	chr11		0	-0.616134	-1.91206	-2.61259	0.0118197	0.151955	-2.80314
ENSG00000266891						processed_pseudogene	chr18		0	-1.23697	-0.88299	-2.61239	0.0118259	0.151956	-2.79839
ENSG00000115216	NRBP1	nuclear receptor binding protein 1	29959		PF07714	protein_coding	chr2		0	0.234819	6.63042	1.94806	0.0570018	0.302779	-4.58032
ENSG00000225345						transcribed_unprocessed_pseudogene	chr9		0	2.04681	-0.370641	2.61149	0.0118532	0.152151	-2.84025
ENSG00000267397						lncRNA	chr18		0	0.596205	0.709952	2.61107	0.0118658	0.152235	-2.85877
ENSG00000284882						lncRNA	chr1		0	-0.662446	0.83039	-2.61071	0.0118771	0.1523	-2.85429
ENSG00000286561						lncRNA	chr11		0	-0.68745	-0.042046	-2.61013	0.0118948	0.152369	-2.82985
ENSG00000198870	STKLD1	serine/threonine kinase like domain containing 1	169436		PF00069	protein_coding	chr9		0	0.415141	1.65821	1.94745	0.0570767	0.302859	-4.17298
ENSG00000105856	HBP1	HMG-box transcription factor 1	26959		PF00505	protein_coding	chr7	HMG	1	0.220014	5.66098	1.9473	0.0570943	0.302859	-4.52812
ENSG00000102401	ARMCX3	armadillo repeat containing X-linked 3	51566		PF04826	protein_coding	chrX		0	0.254153	5.29579	1.94724	0.0571019	0.302859	-4.50094
ENSG00000258461						protein_coding	chr15		0	0.460325	-0.636625	1.94709	0.0571202	0.302891	-4.05089
ENSG00000003987	MTMR7	myotubularin related protein 7	9108	3.1.3.-	PF06602	protein_coding	chr8		0	0.363967	3.63363	1.9452	0.0573536	0.303612	-4.33871
ENSG00000245293	CYP2U1-AS1	CYP2U1 and SGMS2 antisense RNA 1	101929595			lncRNA	chr4		0	-1.49302	-0.185605	-2.6089	0.0119324	0.152415	-2.81355
ENSG00000135249	RINT1	RAD50 interactor 1	60561		PF04437	protein_coding	chr7		0	0.179933	4.39523	1.94505	0.0573724	0.303647	-4.41824
ENSG00000178150	ZNF114	zinc finger protein 114	163071		PF01352	protein_coding	chr19	zf-C2H2	1	0.653787	1.11567	1.94475	0.0574098	0.303653	-4.14564
ENSG00000065911	MTHFD2	methylenetetrahydrofolate dehydrogenase (NADP+ dependent) 2, methenyltetrahydrofolate cyclohydrolase	10797	3.5.4.9	PF02882	protein_coding	chr2		0	0.334254	5.93287	1.94411	0.057489	0.303823	-4.54827
ENSG00000186469	GNG2	G protein subunit gamma 2	54331		PF00631	protein_coding	chr14		0	0.591049	5.18966	1.94292	0.0576359	0.304202	-4.49783
ENSG00000117385	P3H1	prolyl 3-hydroxylase 1	64175		PF13640	protein_coding	chr1		0	0.290897	6.23679	1.94218	0.0577283	0.304368	-4.56989
ENSG00000081026	MAGI3	membrane associated guanylate kinase, WW and PDZ domain containing 3	260425		PF00625	protein_coding	chr1		0	0.503537	2.62307	1.94125	0.0578431	0.30478	-4.25348
ENSG00000179335	CLK3	CDC like kinase 3	1198		PF00069	protein_coding	chr15		0	0.219355	6.8242	1.93955	0.0580559	0.30522	-4.60432
ENSG00000204936	CD177	CD177 molecule	57126		PF00021	protein_coding	chr19		0	1.3822	-2.07343	1.9395	0.0580613	0.30522	-3.95781
ENSG00000122644	ARL4A	ADP ribosylation factor like GTPase 4A	10124		PF00025	protein_coding	chr7		0	0.592419	4.50368	1.93922	0.0580969	0.305342	-4.4484
ENSG00000275328						unprocessed_pseudogene	chr7		0	0.506499	-0.28628	2.6053	0.0120429	0.152982	-2.84259
ENSG00000165030	NFIL3	nuclear factor, interleukin 3 regulated	4783		PF07716	protein_coding	chr9	TF_bZIP	1	0.520902	4.96508	1.9385	0.0581865	0.30562	-4.48276
ENSG00000268992						processed_pseudogene	chr19		0	0.575018	-1.26215	2.60507	0.0120501	0.152982	-2.81485
ENSG00000182376	LOC339059	uncharacterized LOC339059	339059			lncRNA	chr16		0	0.525474	1.44839	2.60498	0.0120529	0.152982	-2.89947
ENSG00000259583	ALDH1A3-AS1	ALDH1A3 antisense RNA 1	101927751			lncRNA	chr15		0	-0.71259	0.891591	-2.60463	0.0120638	0.152989	-2.87373
ENSG00000164604	GPR85	G protein-coupled receptor 85	54329		PF00001	protein_coding	chr7		0	1.31297	-0.0790379	1.93833	0.0582086	0.305672	-4.08672
ENSG00000170100	ZNF778	zinc finger protein 778	197320		PF00096	protein_coding	chr16	zf-C2H2	1	0.300862	4.19218	1.93664	0.0584193	0.306076	-4.42148
ENSG00000092098	RNF31	ring finger protein 31	55072			protein_coding	chr14		0	0.224664	1.79655	1.93664	0.0584199	0.306076	-4.19374
ENSG00000162676	GFI1	growth factor independent 1 transcriptional repressor	2672		PF00096	protein_coding	chr1	zf-C2H2	1	0.745828	6.55532	1.93637	0.0584532	0.306076	-4.60714
ENSG00000114993	RTKN	rhotekin	6242		PF00169	protein_coding	chr2		0	0.65826	2.98368	1.93572	0.0585352	0.306115	-4.29629
ENSG00000249859	PVT1	Pvt1 oncogene	5820			lncRNA	chr8		0	0.592169	6.42479	2.60259	0.0121268	0.153373	-3.23893
ENSG00000279019						TEC	chr16		0	0.654963	2.14411	2.60152	0.0121603	0.153634	-2.93974
ENSG00000165078	CPA6	carboxypeptidase A6	57094		PF00246	protein_coding	chr8		0	1.0762	0.92263	1.93516	0.0586053	0.306271	-4.17297
ENSG00000130714	POMT1	protein O-mannosyltransferase 1	10585	2.4.1.109	PF02366	protein_coding	chr9		0	0.333146	5.35431	1.93432	0.058712	0.306572	-4.52895
ENSG00000275793	RIMBP3	RIMS binding protein 3	85376		PF07653	protein_coding	chr22		0	0.509823	0.308789	1.93349	0.0588164	0.306743	-4.13117
ENSG00000262312						lncRNA	chr16		0	0.493517	2.89187	2.6008	0.0121827	0.153634	-2.98048
ENSG00000182704	TSKU	tsukushi, small leucine rich proteoglycan	25987		PF13855	protein_coding	chr11		0	0.962676	-1.00253	1.93337	0.0588309	0.306743	-4.04356
ENSG00000237017						lncRNA	chr19		0	0.429473	1.02085	2.60023	0.0122007	0.15376	-2.89203
ENSG00000260318						processed_pseudogene	chr16		0	0.357685	0.687814	2.59974	0.0122158	0.153869	-2.88057
ENSG00000186716	BCR	BCR activator of RhoGEF and GTPase	613	2.7.11.1	PF00168	protein_coding	chr22		0	0.346143	7.33554	1.933	0.0588777	0.30686	-4.64153
ENSG00000117625	RCOR3	REST corepressor 3	55758		PF01448	protein_coding	chr1	MYB	1	0.162978	6.88023	1.93279	0.0589048	0.306871	-4.6175
ENSG00000124251	TP53TG5	TP53 target 5	27296			protein_coding	chr20		0	0.314254	1.09985	1.93044	0.0592023	0.307965	-4.16954
ENSG00000106089	STX1A	syntaxin 1A	6804		PF05739	protein_coding	chr7		0	0.52622	0.0660428	1.92991	0.0592701	0.307965	-4.11778
ENSG00000166341	DCHS1	dachsous cadherin-related 1	8642		PF00028	protein_coding	chr11		0	1.19016	3.80765	1.92977	0.0592878	0.307965	-4.40749
ENSG00000158604	TMED4	transmembrane p24 trafficking protein 4	222068		PF01105	protein_coding	chr7		0	0.209061	6.18403	1.92666	0.0596845	0.308803	-4.59447
ENSG00000149658	YTHDF1	YTH N6-methyladenosine RNA binding protein F1	54915		PF04146	protein_coding	chr20		0	0.189337	5.98156	1.92562	0.0598171	0.309179	-4.58055
ENSG00000261332						lncRNA	chr16		0	-0.796433	-0.514815	-2.59795	0.0122721	0.153885	-2.83915
ENSG00000117525	F3	coagulation factor III, tissue factor	2152		PF09294	protein_coding	chr1		0	1.54053	1.38688	1.9256	0.0598191	0.309179	-4.20812
ENSG00000272752	STAG3L5P-PVRIG2P-PILRB	STAG3L5P-PVRIG2P-PILRB readthrough	101752399			lncRNA	chr7		0	0.383091	-0.532867	2.59774	0.0122785	0.153885	-2.84783
ENSG00000158186	MRAS	muscle RAS oncogene homolog	22808		PF00071	protein_coding	chr3		0	1.22366	1.22592	1.92469	0.0599366	0.309569	-4.20412
ENSG00000254006						lncRNA	chr8		0	-2.13138	1.41039	-2.59502	0.0123644	0.154807	-2.89776
ENSG00000177666	PNPLA2	patatin like phospholipase domain containing 2	57104		PF01734	protein_coding	chr11		0	0.430348	6.85608	1.92447	0.0599639	0.309569	-4.6363
ENSG00000185386	MAPK11	mitogen-activated protein kinase 11	5600	2.7.11.24	PF00069	protein_coding	chr22		0	0.646796	2.43947	1.92424	0.0599939	0.309569	-4.26445
ENSG00000079277	MKNK1	MAPK interacting serine/threonine kinase 1	8569	2.7.11.1	PF00069	protein_coding	chr1		0	0.364454	6.30538	1.92374	0.0600584	0.309666	-4.60964
ENSG00000010017	RANBP9	RAN binding protein 9	10048		PF08513	protein_coding	chr6		0	0.165066	6.11809	1.92336	0.0601064	0.309714	-4.59364
ENSG00000164402	SEPTIN8	septin 8	23176		PF00735	protein_coding	chr5		0	0.570012	3.45574	1.92327	0.0601186	0.309714	-4.36337
ENSG00000119760	SUPT7L	SPT7 like, STAGA complex subunit gamma	9913		PF07524	protein_coding	chr2		0	0.150191	6.28236	1.92267	0.0601955	0.309903	-4.60574
ENSG00000183020	AP2A2	adaptor related protein complex 2 subunit alpha 2	161		PF02296	protein_coding	chr11		0	0.315231	6.24518	1.92234	0.0602388	0.309999	-4.6072
ENSG00000176349						lncRNA	chr7		0	0.693813	1.83386	2.59208	0.0124578	0.155073	-2.94845
[truncated: 22,929 more rows]

## Sheet: sign. overrep. in short surv.
ENSEMBL	SYMBOL	GENENAME	type_of_gene	logFC	P.Value	adj.P.Val
ENSG00000179097	HTR1F	5-hydroxytryptamine receptor 1F	protein_coding	-4.67276	6.17474e-06	0.0183509
ENSG00000122592	HOXA7	homeobox A7	protein_coding	-3.92175	0.000456907	0.0463337
ENSG00000112299	VNN1	vanin 1	protein_coding	-3.68716	0.000380324	0.0424013
ENSG00000221059	RNU6ATAC6P	RNA, U6atac small nuclear 6, pseudogene	snRNA	-3.58506	0.000172533	0.0357201
ENSG00000148680	HTR7	5-hydroxytryptamine receptor 7	protein_coding	-3.30705	0.000495071	0.0463337
ENSG00000073737	DHRS9	dehydrogenase/reductase 9	protein_coding	-3.18591	0.000210497	0.0372949
ENSG00000114204	SERPINI2	serpin family I member 2	protein_coding	-3.09088	6.7152e-05	0.0267704
ENSG00000274253	LOC283683	uncharacterized LOC283683	lncRNA	-3.01425	0.000505567	0.0463337
ENSG00000174776	WDR49	WD repeat domain 49	protein_coding	-3.0025	4.37224e-05	0.0233632
ENSG00000137673	MMP7	matrix metallopeptidase 7	protein_coding	-2.86073	2.03003e-05	0.0187424
ENSG00000122641	INHBA	inhibin subunit beta A	protein_coding	-2.81653	0.000258471	0.0392876
ENSG00000170439	TMT1B	thiol methyltransferase 1B	protein_coding	-2.78271	0.000650143	0.0491457
ENSG00000182585	EPGN	epithelial mitogen	protein_coding	-2.54369	0.000686529	0.0497075
ENSG00000225000			lncRNA	-2.44914	0.000239381	0.0380902
ENSG00000237803	PIRAT1	PU.1 (SPI1) induced regulator of S100A8 and S100A9 alarmin transcription 1	lncRNA	-2.42835	0.000529914	0.0474593
ENSG00000130598	TNNI2	troponin I2, fast skeletal type	protein_coding	-2.40613	0.000591018	0.048131
ENSG00000257718	CPNE8-AS1	CPNE8 antisense RNA 1	lncRNA	-2.38823	0.000484959	0.0463337
ENSG00000267311			lncRNA	-2.36253	0.000205362	0.0372949
ENSG00000166428	PLD4	phospholipase D family member 4	protein_coding	-2.30872	9.66825e-05	0.0297517
ENSG00000274134	MIR6774	microRNA 6774	miRNA	-2.29561	0.000567113	0.0475993
ENSG00000134460	IL2RA	interleukin 2 receptor subunit alpha	protein_coding	-2.28864	0.000492986	0.0463337
ENSG00000261245			unprocessed_pseudogene	-2.28531	0.000493823	0.0463337
ENSG00000260418			lncRNA	-2.26657	0.00046474	0.0463337
ENSG00000134061	CD180	CD180 molecule	protein_coding	-2.2434	1.64723e-06	0.016191
ENSG00000116711	PLA2G4A	phospholipase A2 group IVA	protein_coding	-2.20656	1.30554e-05	0.0183509
ENSG00000264659			lncRNA	-2.11221	0.000536603	0.0474593
ENSG00000138722	MMRN1	multimerin 1	protein_coding	-2.10598	0.000125186	0.0310034
ENSG00000136514	RTP4	receptor transporter protein 4	protein_coding	-2.10358	2.59268e-06	0.016191
ENSG00000117266	CDK18	cyclin dependent kinase 18	protein_coding	-2.09062	0.00029611	0.0406589
ENSG00000041353	RAB27B	RAB27B, member RAS oncogene family	protein_coding	-2.07221	0.000483147	0.0463337
ENSG00000226048			processed_pseudogene	-2.0562	0.000121269	0.030847
ENSG00000235888			lncRNA	-2.05317	7.56731e-07	0.016191
ENSG00000198502	HLA-DRB5	major histocompatibility complex, class II, DR beta 5	protein_coding	-2.0387	0.000100281	0.0301182
ENSG00000233038			lncRNA	-2.0248	0.000504068	0.0463337
ENSG00000135525	MAP7	microtubule associated protein 7	protein_coding	-1.9759	0.000310382	0.0409375
ENSG00000288597				-1.96386	0.000125615	0.0310034
ENSG00000140678	ITGAX	integrin subunit alpha X	protein_coding	-1.95323	5.55956e-05	0.0243138
ENSG00000151490	PTPRO	protein tyrosine phosphatase receptor type O	protein_coding	-1.90512	4.91103e-05	0.0235427
ENSG00000251429	AIDAP2	AIDA pseudogene 2	transcribed_processed_pseudogene	-1.86254	0.000536679	0.0474593
ENSG00000184489	PTP4A3	protein tyrosine phosphatase 4A3	protein_coding	-1.86065	8.2862e-06	0.0183509
ENSG00000226777	FAM30A	family with sequence similarity 30 member A	lncRNA	-1.85316	0.000572199	0.0477049
ENSG00000204287	HLA-DRA	major histocompatibility complex, class II, DR alpha	protein_coding	-1.85291	0.00011229	0.0307838
ENSG00000196126	HLA-DRB1	major histocompatibility complex, class II, DR beta 1	protein_coding	-1.83355	8.29955e-05	0.0288181
ENSG00000231389	HLA-DPA1	major histocompatibility complex, class II, DP alpha 1	protein_coding	-1.81576	0.000336618	0.0416819
ENSG00000110852	CLEC2B	C-type lectin domain family 2 member B	protein_coding	-1.75324	0.000253076	0.0387036
ENSG00000115295	CLIP4	CAP-Gly domain containing linker protein family member 4	protein_coding	-1.75158	0.000200143	0.0370649
ENSG00000178226	PRSS36	serine protease 36	protein_coding	-1.74283	2.59804e-06	0.016191
ENSG00000132623	ANKEF1	ankyrin repeat and EF-hand domain containing 1	protein_coding	-1.72789	5.30279e-05	0.0240342
ENSG00000048052	HDAC9	histone deacetylase 9	protein_coding	-1.68653	0.00012957	0.0311428
ENSG00000142583	SLC2A5	solute carrier family 2 member 5	protein_coding	-1.68493	0.00053304	0.0474593
ENSG00000019582	CD74	CD74 molecule	protein_coding	-1.65872	7.18186e-05	0.0270232
ENSG00000124570	SERPINB6	serpin family B member 6	protein_coding	-1.65674	8.65476e-05	0.0288729
ENSG00000115841	RMDN2	regulator of microtubule dynamics 2	protein_coding	-1.64619	0.000225239	0.0375125
ENSG00000180066			lncRNA	-1.64065	0.00021159	0.0372949
ENSG00000136379	ABHD17C	abhydrolase domain containing 17C, depalmitoylase	protein_coding	-1.633	0.000339504	0.0416819
ENSG00000081189	MEF2C	myocyte enhancer factor 2C	protein_coding	-1.63041	3.29762e-05	0.022342
ENSG00000171408	PDE7B	phosphodiesterase 7B	protein_coding	-1.62162	0.000660682	0.0491457
ENSG00000014257	ACP3	acid phosphatase 3	protein_coding	-1.61582	0.000559797	0.0475787
ENSG00000110002	VWA5A	von Willebrand factor A domain containing 5A	protein_coding	-1.60686	3.11793e-05	0.022342
ENSG00000257539			processed_pseudogene	-1.55567	0.000352468	0.0416819
ENSG00000109944	JHY	junctional cadherin complex regulator	protein_coding	-1.548	4.5506e-05	0.0233632
ENSG00000248309	MEF2C-AS1	MEF2C antisense RNA 1	lncRNA	-1.54298	0.000213473	0.0372949
ENSG00000273855			lncRNA	-1.53534	3.22212e-05	0.022342
ENSG00000266305	MIR4518	microRNA 4518	miRNA	-1.53206	1.34976e-05	0.0183509
ENSG00000204257	HLA-DMA	major histocompatibility complex, class II, DM alpha	protein_coding	-1.52181	9.78675e-05	0.0297517
ENSG00000245864	MEF2C-AS2	MEF2C antisense RNA 2	lncRNA	-1.50828	0.000301676	0.0406589
ENSG00000159228	CBR1	carbonyl reductase 1	protein_coding	-1.50561	0.000582212	0.0480576
ENSG00000159618	ADGRG5	adhesion G protein-coupled receptor G5	protein_coding	-1.50069	3.88164e-06	0.0183509
ENSG00000089820	ARHGAP4	Rho GTPase activating protein 4	protein_coding	-1.49695	0.000116767	0.0307838
ENSG00000260685			processed_pseudogene	-1.48986	0.000545734	0.0474593
ENSG00000234311			lncRNA	-1.48482	0.000631758	0.0491457
ENSG00000100055	CYTH4	cytohesin 4	protein_coding	-1.46943	8.34194e-05	0.0288181
ENSG00000179583	CIITA	class II major histocompatibility complex transactivator	protein_coding	-1.42426	0.000570283	0.0477048
ENSG00000269514			lncRNA	-1.41729	0.000200729	0.0370649
ENSG00000111371	SLC38A1	solute carrier family 38 member 1	protein_coding	-1.41272	0.000221753	0.0375125
ENSG00000171365	CLCN5	chloride voltage-gated channel 5	protein_coding	-1.40106	6.97141e-06	0.0183509
ENSG00000167851	CD300A	CD300a molecule	protein_coding	-1.39818	1.49253e-05	0.0183509
ENSG00000106526	ACTR3C	actin related protein 3C	protein_coding	-1.39622	0.000252616	0.0387036
ENSG00000186074	CD300LF	CD300 molecule like family member f	protein_coding	-1.38696	0.000504086	0.0463337
ENSG00000188707			protein_coding	-1.37142	0.000116883	0.0307838
ENSG00000261346			lncRNA	-1.36127	0.00019959	0.0370649
ENSG00000123131	PRDX4	peroxiredoxin 4	protein_coding	-1.35305	0.000166539	0.0357201
ENSG00000260101	AFTPH-DT	AFTPH divergent transcript	lncRNA	-1.34167	6.76562e-05	0.0267704
ENSG00000256448			lncRNA	-1.33637	5.45743e-05	0.0242933
ENSG00000250159			lncRNA	-1.32234	0.000615628	0.0490299
ENSG00000124743	KLHL31	kelch like family member 31	protein_coding	-1.30368	0.000645587	0.0491457
ENSG00000137841	PLCB2	phospholipase C beta 2	protein_coding	-1.30061	6.55124e-05	0.0267704
ENSG00000112561	TFEB	transcription factor EB	protein_coding	-1.29578	0.000544272	0.0474593
ENSG00000085662	AKR1B1	aldo-keto reductase family 1 member B	protein_coding	-1.26868	7.31079e-05	0.0270232
ENSG00000089127	OAS1	2'-5'-oligoadenylate synthetase 1	protein_coding	-1.25176	0.000479935	0.0463337
ENSG00000261371	PECAM1	platelet and endothelial cell adhesion molecule 1	protein_coding	-1.24322	0.000265141	0.0395775
ENSG00000164124	TMEM144	transmembrane protein 144	protein_coding	-1.24035	7.68854e-05	0.0277768
ENSG00000180817	PPA1	inorganic pyrophosphatase 1	protein_coding	-1.22109	0.000213943	0.0372949
ENSG00000263465	SRSF8	serine and arginine rich splicing factor 8	protein_coding	-1.20322	0.000301745	0.0406589
ENSG00000268355			lncRNA	-1.20169	0.000353354	0.0416819
ENSG00000109854	HTATIP2	HIV-1 Tat interactive protein 2	protein_coding	-1.15853	0.00011801	0.0307838
ENSG00000145860	RNF145	ring finger protein 145	protein_coding	-1.15254	7.15374e-05	0.0270232
ENSG00000178104	PDE4DIP	phosphodiesterase 4D interacting protein	protein_coding	-1.13125	0.000115527	0.0307838
ENSG00000111335	OAS2	2'-5'-oligoadenylate synthetase 2	protein_coding	-1.12509	0.000545568	0.0474593
ENSG00000181908	LINC02724	long intergenic non-protein coding RNA 2724	lncRNA	-1.12435	0.000350924	0.0416819
ENSG00000177191	B3GNT8	UDP-GlcNAc:betaGal beta-1,3-N-acetylglucosaminyltransferase 8	protein_coding	-1.11764	0.000145427	0.0332587
ENSG00000095209	TMEM38B	transmembrane protein 38B	protein_coding	-1.10682	0.00011172	0.0307838
ENSG00000134470	IL15RA	interleukin 15 receptor subunit alpha	protein_coding	-1.10087	0.000620042	0.0491457
ENSG00000171813	PWWP2B	PWWP domain containing 2B	protein_coding	-1.09589	1.764e-05	0.0183509
ENSG00000256235	SMIM3	small integral membrane protein 3	protein_coding	-1.08139	0.000243996	0.0382536
ENSG00000035403	VCL	vinculin	protein_coding	-1.05323	4.50458e-05	0.0233632
ENSG00000044459	CNTLN	centlein	protein_coding	-1.03959	0.000673314	0.049343
ENSG00000188522	FAM83G	family with sequence similarity 83 member G	protein_coding	-1.0363	0.000481251	0.0463337
ENSG00000166535	A2ML1	alpha-2-macroglobulin like 1	protein_coding	-1.0334	0.000624099	0.0491457
ENSG00000100060	MFNG	MFNG O-fucosylpeptide 3-beta-N-acetylglucosaminyltransferase	protein_coding	-1.02708	4.22821e-05	0.0233632
ENSG00000204188	GGNBP1	gametogenetin binding protein 1 (pseudogene)	transcribed_unitary_pseudogene	-1.0209	6.1564e-05	0.0264598
ENSG00000005844	ITGAL	integrin subunit alpha L	protein_coding	-1.01359	0.00036199	0.0421668
ENSG00000204054	LOC124900275	extensin-like	lncRNA	-1.00339	0.000306765	0.0406757
ENSG00000129667	RHBDF2	rhomboid 5 homolog 2	protein_coding	-0.991699	0.000603418	0.0485226
ENSG00000064201	TSPAN32	tetraspanin 32	protein_coding	-0.980983	8.3979e-05	0.0288181
ENSG00000132182	NUP210	nucleoporin 210	protein_coding	-0.973397	9.15229e-06	0.0183509
ENSG00000163376	KBTBD8	kelch repeat and BTB domain containing 8	protein_coding	-0.972927	0.000138178	0.0322507
ENSG00000008853	RHOBTB2	Rho related BTB domain containing 2	protein_coding	-0.961119	8.694e-06	0.0183509
ENSG00000117009	KMO	kynurenine 3-monooxygenase	protein_coding	-0.951782	0.000414555	0.0445681
ENSG00000207308	RNU6-878P	RNA, U6 small nuclear 878, pseudogene	snRNA	-0.94186	0.000457543	0.0463337
ENSG00000280739	EIF1B-AS1	EIF1B antisense RNA 1	lncRNA	-0.930234	0.000550296	0.0474664
ENSG00000128487	SPECC1	sperm antigen with calponin homology and coiled-coil domains 1	protein_coding	-0.926893	0.000138432	0.0322507
ENSG00000188677	PARVB	parvin beta	protein_coding	-0.906718	0.000346668	0.0416819
ENSG00000041880	PARP3	poly(ADP-ribose) polymerase family member 3	protein_coding	-0.905782	0.000194481	0.0370649
ENSG00000163110	PDLIM5	PDZ and LIM domain 5	protein_coding	-0.896542	0.000678842	0.04948
ENSG00000213445	SIPA1	signal-induced proliferation-associated 1	protein_coding	-0.862195	7.1331e-05	0.0270232
ENSG00000149269	PAK1	p21 (RAC1) activated kinase 1	protein_coding	-0.859836	0.000658088	0.0491457
ENSG00000182108	DEXI	Dexi homolog	protein_coding	-0.857671	0.000553072	0.0475413
ENSG00000121895	TMEM156	transmembrane protein 156	protein_coding	-0.855331	0.000248578	0.0387036
ENSG00000117280	RAB29	RAB29, member RAS oncogene family	protein_coding	-0.813543	0.000174626	0.0357201
ENSG00000086730	LAT2	linker for activation of T cells family member 2	protein_coding	-0.808702	0.000641501	0.0491457
ENSG00000146112	PPP1R18	protein phosphatase 1 regulatory subunit 18	protein_coding	-0.794084	0.000336312	0.0416819
ENSG00000080546	SESN1	sestrin 1	protein_coding	-0.770613	6.4721e-05	0.0267704
ENSG00000164086	DUSP7	dual specificity phosphatase 7	protein_coding	-0.751304	3.93397e-05	0.0233632
ENSG00000085871	MGST2	microsomal glutathione S-transferase 2	protein_coding	-0.746965	0.000350303	0.0416819
ENSG00000229852	KHDC1-AS1	KHDC1 antisense RNA 1	lncRNA	-0.735695	0.000668147	0.0491457
ENSG00000165752	STK32C	serine/threonine kinase 32C	protein_coding	-0.731266	0.000371768	0.0423248
ENSG00000139178	C1RL	complement C1r subcomponent like	protein_coding	-0.729566	0.000277694	0.0404817
ENSG00000173193	PARP14	poly(ADP-ribose) polymerase family member 14	protein_coding	-0.728835	0.00017625	0.0357201
ENSG00000173442	EHBP1L1	EH domain binding protein 1 like 1	protein_coding	-0.72238	0.000557082	0.0475787
ENSG00000236848			processed_pseudogene	-0.719393	4.68614e-05	0.0233632
ENSG00000196975	ANXA4	annexin A4	protein_coding	-0.713894	0.000371836	0.0423248
ENSG00000095370	SH2D3C	SH2 domain containing 3C	protein_coding	-0.69098	0.000597455	0.0481986
ENSG00000166411	IDH3A	isocitrate dehydrogenase (NAD(+)) 3 catalytic subunit alpha	protein_coding	-0.685488	3.27771e-05	0.022342
ENSG00000065882	TBC1D1	TBC1 domain family member 1	protein_coding	-0.680901	0.000640734	0.0491457
ENSG00000131781	FMO5	flavin containing dimethylaniline monoxygenase 5	protein_coding	-0.662407	0.000174248	0.0357201
ENSG00000123329	ARHGAP9	Rho GTPase activating protein 9	protein_coding	-0.646387	0.000345212	0.0416819
ENSG00000108175	ZMIZ1	zinc finger MIZ-type containing 1	protein_coding	-0.624696	0.000276095	0.0404817
ENSG00000168234	TTC39C	tetratricopeptide repeat domain 39C	protein_coding	-0.613517	0.000653074	0.0491457
ENSG00000118308	IRAG2	inositol 1,4,5-triphosphate receptor associated 2	protein_coding	-0.611515	0.000241002	0.0380902
ENSG00000197142	ACSL5	acyl-CoA synthetase long chain family member 5	protein_coding	-0.588285	1.25869e-05	0.0183509
ENSG00000114573	ATP6V1A	ATPase H+ transporting V1 subunit A	protein_coding	-0.565988	0.000129928	0.0311428
ENSG00000109689	STIM2	stromal interaction molecule 2	protein_coding	-0.561975	8.6869e-05	0.0288729
ENSG00000144120	TMEM177	transmembrane protein 177	protein_coding	-0.560865	0.000521675	0.0472884
ENSG00000077420	APBB1IP	amyloid beta precursor protein binding family B member 1 interacting protein	protein_coding	-0.55759	0.000267848	0.0397435
ENSG00000063587	ZNF275	zinc finger protein 275	protein_coding	-0.541683	0.000382419	0.0424013
ENSG00000153029	MR1	major histocompatibility complex, class I-related	protein_coding	-0.540472	0.000332429	0.0416819
ENSG00000111684	LPCAT3	lysophosphatidylcholine acyltransferase 3	protein_coding	-0.520688	0.000128169	0.0311428
ENSG00000166326	TRIM44	tripartite motif containing 44	protein_coding	-0.507299	8.96221e-05	0.0290143
ENSG00000107829	FBXW4	F-box and WD repeat domain containing 4	protein_coding	-0.499687	0.000330103	0.0416819
ENSG00000054965	FAM168A	family with sequence similarity 168 member A	protein_coding	-0.485443	0.000657838	0.0491457
ENSG00000134287	ARF3	ADP ribosylation factor 3	protein_coding	-0.484794	0.000179465	0.0358907
ENSG00000109320	NFKB1	nuclear factor kappa B subunit 1	protein_coding	-0.483361	0.000182851	0.0358907
ENSG00000121057	AKAP1	A-kinase anchoring protein 1	protein_coding	-0.478851	0.000433926	0.0458344
ENSG00000166295	ANAPC16	anaphase promoting complex subunit 16	protein_coding	-0.470361	0.000119724	0.0307838
ENSG00000108091	CCDC6	coiled-coil domain containing 6	protein_coding	-0.465341	0.000465064	0.0463337
ENSG00000186834	HEXIM1	HEXIM P-TEFb complex subunit 1	protein_coding	-0.458795	0.000262363	0.0393986
ENSG00000124641	MED20	mediator complex subunit 20	protein_coding	-0.452769	1.42072e-05	0.0183509
ENSG00000198825	INPP5F	inositol polyphosphate-5-phosphatase F	protein_coding	-0.409508	0.000225725	0.0375125
ENSG00000143799	PARP1	poly(ADP-ribose) polymerase 1	protein_coding	-0.374272	0.000438526	0.0461248
ENSG00000138303	ASCC1	activating signal cointegrator 1 complex subunit 1	protein_coding	-0.373074	2.77106e-05	0.0215865
ENSG00000168710	AHCYL1	adenosylhomocysteinase like 1	protein_coding	-0.366713	0.000458809	0.0463337
ENSG00000136485	DCAF7	DDB1 and CUL4 associated factor 7	protein_coding	-0.364567	0.000499417	0.0463337
ENSG00000117153	KLHL12	kelch like family member 12	protein_coding	-0.356853	0.000236809	0.0380902
ENSG00000143390	RFX5	regulatory factor X5	protein_coding	-0.339469	0.00034303	0.0416819
ENSG00000139651	ZNF740	zinc finger protein 740	protein_coding	-0.328132	0.000464391	0.0463337
ENSG00000121067	SPOP	speckle type BTB/POZ protein	protein_coding	-0.320368	0.000646352	0.0491457

## Sheet: sign. in overrep in long surv.
ENSEMBL	SYMBOL	GENENAME	type_of_gene	logFC	P.Value	adj.P.Val
ENSG00000255248	MIR100HG	mir-100-let-7a-2-mir-125b-1 cluster host gene	lncRNA	4.58248	1.91177e-05	0.0183509
ENSG00000129682	FGF13	fibroblast growth factor 13	protein_coding	4.29798	1.91401e-05	0.0183509
ENSG00000164100	NDST3	N-deacetylase and N-sulfotransferase 3	protein_coding	3.93777	1.85984e-05	0.0183509
ENSG00000139219	COL2A1	collagen type II alpha 1 chain	protein_coding	3.5979	0.000235659	0.0380902
ENSG00000177614	PGBD5	piggyBac transposable element derived 5	protein_coding	3.38028	0.000165936	0.0357201
ENSG00000185052	SLC24A3	solute carrier family 24 member 3	protein_coding	3.36562	4.24111e-05	0.0233632
ENSG00000111052	LIN7A	lin-7 homolog A, crumbs cell polarity complex component	protein_coding	3.25876	0.000432346	0.0458344
ENSG00000287804			lncRNA	3.23226	0.000687944	0.0497075
ENSG00000224940	PRRT4	proline rich transmembrane protein 4	protein_coding	3.19122	2.16252e-05	0.0192526
ENSG00000156414	TDRD9	tudor domain containing 9	protein_coding	3.17549	0.000108521	0.0307838
ENSG00000147434	CHRNA6	cholinergic receptor nicotinic alpha 6 subunit	protein_coding	3.15569	0.000293432	0.0406589
ENSG00000287430			lncRNA	3.14179	5.26584e-05	0.0240342
ENSG00000163751	CPA3	carboxypeptidase A3	protein_coding	3.01225	5.18944e-05	0.0240342
ENSG00000232675			lncRNA	2.9918	3.63998e-05	0.0233632
ENSG00000103742	IGDCC4	immunoglobulin superfamily DCC subclass member 4	protein_coding	2.92084	0.000209807	0.0372949
ENSG00000173320	STOX2	storkhead box 2	protein_coding	2.89118	2.5348e-05	0.0210625
ENSG00000019991	HGF	hepatocyte growth factor	protein_coding	2.79447	0.000171966	0.0357201
ENSG00000179447	SLC24A3-AS1	SLC24A3 antisense RNA 1	lncRNA	2.78111	0.000292725	0.0406589
ENSG00000223764	LINC02593	long intergenic non-protein coding RNA 2593	lncRNA	2.73614	0.000180479	0.0358907
ENSG00000272636	DOC2B	double C2 domain beta	protein_coding	2.70239	0.000382714	0.0424013
ENSG00000144649	GASK1A	golgi associated kinase 1A	protein_coding	2.68526	0.000241425	0.0380902
ENSG00000167419	LPO	lactoperoxidase	protein_coding	2.67361	0.000326489	0.0416819
ENSG00000144724	PTPRG	protein tyrosine phosphatase receptor type G	protein_coding	2.66206	0.000484951	0.0463337
ENSG00000196358	NTNG2	netrin G2	protein_coding	2.57094	9.51075e-05	0.0296355
ENSG00000235996			lncRNA	2.5449	0.000381445	0.0424013
ENSG00000111058	ACSS3	acyl-CoA synthetase short chain family member 3	protein_coding	2.54033	0.000119508	0.0307838
ENSG00000246100			lncRNA	2.50301	0.000380496	0.0424013
ENSG00000155966	AFF2	ALF transcription elongation factor 2	protein_coding	2.43733	0.000262307	0.0393986
ENSG00000172986	GXYLT2	glucoside xylosyltransferase 2	protein_coding	2.4068	0.000391267	0.0427785
ENSG00000254186			lncRNA	2.39482	0.000500998	0.0463337
ENSG00000128591	FLNC	filamin C	protein_coding	2.35538	0.000342061	0.0416819
ENSG00000187634	SAMD11	sterile alpha motif domain containing 11	protein_coding	2.34749	8.43919e-05	0.0288181
ENSG00000230699			lncRNA	2.33301	0.000456223	0.0463337
ENSG00000187486	KCNJ11	potassium inwardly rectifying channel subfamily J member 11	protein_coding	2.24198	0.000531761	0.0474593
ENSG00000265366			transcribed_unprocessed_pseudogene	2.22119	0.000305483	0.0406757
ENSG00000142549	IGLON5	IgLON family member 5	protein_coding	2.16906	0.000224531	0.0375125
ENSG00000287198			lncRNA	2.16883	0.000664613	0.0491457
ENSG00000077782	FGFR1	fibroblast growth factor receptor 1	protein_coding	2.16093	0.000475935	0.0463337
ENSG00000223516			lncRNA	2.15984	0.00043369	0.0458344
ENSG00000135083	CCNJL	cyclin J like	protein_coding	2.11967	0.000170226	0.0357201
ENSG00000240521			lncRNA	2.10789	0.000591277	0.048131
ENSG00000239218			transcribed_processed_pseudogene	2.09103	0.000300924	0.0406589
ENSG00000130649	CYP2E1	cytochrome P450 family 2 subfamily E member 1	protein_coding	2.03705	0.000312121	0.0409502
ENSG00000128165	ADM2	adrenomedullin 2	protein_coding	2.0173	0.000348541	0.0416819
ENSG00000275139			lncRNA	1.98872	0.000651187	0.0491457
ENSG00000237945	LINC00649	long intergenic non-protein coding RNA 649	lncRNA	1.98767	4.6084e-05	0.0233632
ENSG00000253395			lncRNA	1.97111	0.0002242	0.0375125
ENSG00000161835	TAMALIN	trafficking regulator and scaffold protein tamalin	protein_coding	1.96404	0.000476117	0.0463337
ENSG00000164050	PLXNB1	plexin B1	protein_coding	1.95633	2.28086e-05	0.019606
ENSG00000151718	WWC2	WW and C2 domain containing 2	protein_coding	1.94619	0.000630277	0.0491457
ENSG00000262454	MIR193BHG	MIR193b-365a host gene	lncRNA	1.93553	0.000593426	0.048131
ENSG00000138131	LOXL4	lysyl oxidase like 4	protein_coding	1.89209	0.000290848	0.0406589
ENSG00000184058	TBX1	T-box transcription factor 1	protein_coding	1.89119	0.000546407	0.0474593
ENSG00000071242	RPS6KA2	ribosomal protein S6 kinase A2	protein_coding	1.84145	0.000291215	0.0406589
ENSG00000187595	ZNF385C	zinc finger protein 385C	protein_coding	1.77892	0.000167376	0.0357201
ENSG00000198203	SULT1C2	sulfotransferase family 1C member 2	protein_coding	1.76841	0.000195198	0.0370649
ENSG00000225684	FAM225B	family with sequence similarity 225 member B	lncRNA	1.76717	0.000542999	0.0474593
ENSG00000139971	ARMH4	armadillo like helical domain containing 4	protein_coding	1.73877	0.000150275	0.0337482
ENSG00000136378	ADAMTS7	ADAM metallopeptidase with thrombospondin type 1 motif 7	protein_coding	1.73168	0.000645604	0.0491457
ENSG00000167123	CERCAM	cerebral endothelial cell adhesion molecule	protein_coding	1.69099	0.000562227	0.0475787
ENSG00000178882	RFLNA	refilin A	protein_coding	1.67707	0.000483617	0.0463337
ENSG00000092850	TEKT2	tektin 2	protein_coding	1.67335	0.000576664	0.047917
ENSG00000060140	STYK1	serine/threonine/tyrosine kinase 1	protein_coding	1.62433	0.000509441	0.0465178
ENSG00000180616	SSTR2	somatostatin receptor 2	protein_coding	1.54355	0.000356016	0.0416819
ENSG00000119782	FKBP1B	FKBP prolyl isomerase 1B	protein_coding	1.52469	4.33068e-05	0.0233632
ENSG00000263893			lncRNA	1.39483	2.68497e-05	0.0215865
ENSG00000251675			lncRNA	1.39101	0.000175418	0.0357201
ENSG00000164638	SLC29A4	solute carrier family 29 member 4	protein_coding	1.38079	0.000181476	0.0358907
ENSG00000167281	RBFOX3	RNA binding fox-1 homolog 3	protein_coding	1.38053	0.000148879	0.0337388
ENSG00000140836	ZFHX3	zinc finger homeobox 3	protein_coding	1.34786	4.88713e-05	0.0235427
ENSG00000286226			lncRNA	1.33793	6.27638e-05	0.0265183
ENSG00000273186			lncRNA	1.32496	0.000499738	0.0463337
ENSG00000227036	LINC00511	long intergenic non-protein coding RNA 511	lncRNA	1.3179	0.000300111	0.0406589
ENSG00000066230	SLC9A3	solute carrier family 9 member A3	protein_coding	1.30148	0.000386637	0.0426464
ENSG00000279862			TEC	1.28904	0.00062861	0.0491457
ENSG00000188613	NANOS1	nanos C2HC-type zinc finger 1	protein_coding	1.28578	0.000117965	0.0307838
ENSG00000259341			lncRNA	1.27556	0.000365713	0.0422059
ENSG00000235272	RAMACL	RNA guanine-7 methyltransferase activating subunit like	protein_coding	1.26054	0.000614218	0.0490299
ENSG00000164300	SERINC5	serine incorporator 5	protein_coding	1.2517	1.6088e-05	0.0183509
ENSG00000260510			lncRNA	1.24011	0.000608614	0.0487831
ENSG00000185838	GNB1L	G protein subunit beta 1 like	protein_coding	1.23626	0.000220917	0.0375125
ENSG00000141441	GAREM1	GRB2 associated regulator of MAPK1 subtype 1	protein_coding	1.2338	9.79889e-06	0.0183509
ENSG00000139835	GRTP1	growth hormone regulated TBC protein 1	protein_coding	1.23007	1.25772e-05	0.0183509
ENSG00000263015			lncRNA	1.22413	0.000290288	0.0406589
ENSG00000245685	FRG1-DT	FRG1 divergent transcript	lncRNA	1.21942	0.000592058	0.048131
ENSG00000252274	LOC124904115	small Cajal body-specific RNA 24	scaRNA	1.21156	0.000188806	0.0364849
ENSG00000172638	EFEMP2	EGF containing fibulin extracellular matrix protein 2	protein_coding	1.20227	0.00066834	0.0491457
ENSG00000237483	RPS27AP8	RPS27A pseudogene 8	processed_pseudogene	1.18523	0.000112813	0.0307838
ENSG00000072954	TMEM38A	transmembrane protein 38A	protein_coding	1.17971	0.000663813	0.0491457
ENSG00000231952			unprocessed_pseudogene	1.17926	1.64731e-05	0.0183509
ENSG00000266901			lncRNA	1.1691	0.0003549	0.0416819
ENSG00000187068	C3orf70	chromosome 3 open reading frame 70	protein_coding	1.15295	0.000133913	0.0317923
ENSG00000206938	RNU4-31P	RNA, U4 small nuclear 31, pseudogene	snRNA	1.15193	0.000205409	0.0372949
ENSG00000132470	ITGB4	integrin subunit beta 4	protein_coding	1.12792	0.000235263	0.0380902
ENSG00000288025			lncRNA	1.12057	0.000284032	0.0406589
ENSG00000256640			processed_pseudogene	1.11305	0.000395699	0.0428869
ENSG00000261971	LOC124900372	sialidase-like	lncRNA	1.09445	9.43138e-05	0.0296355
ENSG00000179218	CALR	calreticulin	protein_coding	1.08284	0.000621539	0.0491457
ENSG00000287853			lncRNA	1.07913	0.000667846	0.0491457
ENSG00000242321	RPL23AP40	ribosomal protein L23a pseudogene 40	processed_pseudogene	1.04342	4.13536e-05	0.0233632
ENSG00000287214			lncRNA	1.04313	1.24988e-05	0.0183509
ENSG00000266501			processed_pseudogene	1.0322	0.000663825	0.0491457
ENSG00000075420	FNDC3B	fibronectin type III domain containing 3B	protein_coding	1.02946	0.000369627	0.0423248
ENSG00000152270	PDE3B	phosphodiesterase 3B	protein_coding	1.00862	0.000332683	0.0416819
ENSG00000264196			lncRNA	0.988362	0.000380369	0.0424013
ENSG00000229766			lncRNA	0.984677	0.000394416	0.0428869
ENSG00000243854	RN7SL67P	RNA, 7SL, cytoplasmic 67, pseudogene	misc_RNA	0.980494	0.00056627	0.0475993
ENSG00000240436	RPL35AP14	ribosomal protein L35a pseudogene 14	processed_pseudogene	0.951216	3.99786e-05	0.0233632
ENSG00000235776	RPL7AP70	ribosomal protein L7a pseudogene 70	processed_pseudogene	0.944331	1.41408e-05	0.0183509
ENSG00000133195	SLC39A11	solute carrier family 39 member 11	protein_coding	0.943957	0.000631788	0.0491457
ENSG00000267717			processed_pseudogene	0.939453	0.000119786	0.0307838
ENSG00000188026	RILPL1	Rab interacting lysosomal protein like 1	protein_coding	0.924065	1.43793e-05	0.0183509
ENSG00000240974			processed_pseudogene	0.9235	0.000467149	0.0463337
ENSG00000227946			lncRNA	0.914456	0.000210879	0.0372949
ENSG00000239264	TXNDC5	thioredoxin domain containing 5	protein_coding	0.907001	0.000356156	0.0416819
ENSG00000235449			processed_pseudogene	0.906897	0.000447124	0.0463337
ENSG00000164442	CITED2	Cbp/p300 interacting transactivator with Glu/Asp rich carboxy-terminal domain 2	protein_coding	0.864714	0.00068375	0.0496924
ENSG00000201388	SNORA68B	small nucleolar RNA, H/ACA box 68B	snoRNA	0.853963	0.00029405	0.0406589
ENSG00000243697	RPL7AP63	ribosomal protein L7a pseudogene 63	processed_pseudogene	0.851264	0.000365208	0.0422059
ENSG00000273174			lncRNA	0.844847	0.000446896	0.0463337
ENSG00000261002			lncRNA	0.837673	0.000113935	0.0307838
ENSG00000279569			TEC	0.836266	0.000431107	0.0458344
ENSG00000258317			lncRNA	0.830879	0.000390768	0.0427785
ENSG00000276573			lncRNA	0.825519	0.000336467	0.0416819
ENSG00000049449	RCN1	reticulocalbin 1	protein_coding	0.810821	0.000171521	0.0357201
ENSG00000237705			lncRNA	0.796123	0.000454075	0.0463337
ENSG00000152465	NMT2	N-myristoyltransferase 2	protein_coding	0.790338	0.000197555	0.0370649
ENSG00000236483	MTND2P40	MT-ND2 pseudogene 40	unprocessed_pseudogene	0.775886	0.000306132	0.0406757
ENSG00000070081	NUCB2	nucleobindin 2	protein_coding	0.774974	0.000540665	0.0474593
ENSG00000105639	JAK3	Janus kinase 3	protein_coding	0.76358	0.000548799	0.0474664
ENSG00000165046	LETM2	leucine zipper and EF-hand containing transmembrane protein 2	protein_coding	0.759208	0.000294212	0.0406589
ENSG00000229358			unprocessed_pseudogene	0.756275	0.000464224	0.0463337
ENSG00000185722	ANKFY1	ankyrin repeat and FYVE domain containing 1	protein_coding	0.754973	0.000544355	0.0474593
ENSG00000224888			lncRNA	0.753951	0.00056305	0.0475787
ENSG00000268047			lncRNA	0.750931	3.31616e-05	0.022342
ENSG00000166507	NDST2	N-deacetylase and N-sulfotransferase 2	protein_coding	0.750544	7.37154e-05	0.0270232
ENSG00000066923	STAG3	STAG3 cohesin complex component	protein_coding	0.743291	0.000414787	0.0445681
ENSG00000061656	SPAG4	sperm associated antigen 4	protein_coding	0.738612	0.00011785	0.0307838
ENSG00000274070	CASTOR2	cytosolic arginine sensor for mTORC1 subunit 2	protein_coding	0.719637	0.000494949	0.0463337
ENSG00000242882	RPL5P11	ribosomal protein L5 pseudogene 11	processed_pseudogene	0.719635	0.000593188	0.048131
ENSG00000220506			processed_pseudogene	0.718451	0.000185185	0.0360649
ENSG00000250299			transcribed_unprocessed_pseudogene	0.713362	0.000674983	0.049343
ENSG00000095015	MAP3K1	mitogen-activated protein kinase kinase kinase 1	protein_coding	0.706766	0.000123144	0.0310034
ENSG00000274421			lncRNA	0.7027	0.000501125	0.0463337
ENSG00000156097	GPR61	G protein-coupled receptor 61	protein_coding	0.688496	0.00032305	0.0416819
ENSG00000239480			lncRNA	0.675699	0.000216486	0.0374761
ENSG00000103978	TMEM87A	transmembrane protein 87A	protein_coding	0.674754	4.4849e-05	0.0233632
ENSG00000273870			processed_pseudogene	0.672382	8.87443e-05	0.0290143
ENSG00000259118	LOC100506321	uncharacterized LOC100506321	lncRNA	0.665165	0.000594687	0.048131
ENSG00000234478	ACBD3-AS1	ACBD3 antisense RNA 1	lncRNA	0.664129	0.000651796	0.0491457
ENSG00000260536			lncRNA	0.603854	0.000477795	0.0463337
ENSG00000255566	LOC100420899	mitochondrial ribosomal protein S25 pseudogene	processed_pseudogene	0.589522	0.000173492	0.0357201
ENSG00000186187	ZNRF1	zinc and ring finger 1	protein_coding	0.578625	0.000465154	0.0463337
ENSG00000279345			lncRNA	0.570108	0.000559361	0.0475787
ENSG00000266236			lncRNA	0.551161	0.000514983	0.0468522
ENSG00000281021			lncRNA	0.549223	0.000286833	0.0406589
ENSG00000269399			lncRNA	0.543457	0.00026956	0.039761
ENSG00000198887	SMC5	structural maintenance of chromosomes 5	protein_coding	0.524522	9.4365e-05	0.0296355
ENSG00000244691	RPL10AP1	ribosomal protein L10a pseudogene 1	processed_pseudogene	0.524398	0.000141389	0.0326346
ENSG00000197037	ZSCAN25	zinc finger and SCAN domain containing 25	protein_coding	0.494231	0.000232775	0.0380902
ENSG00000269858	EGLN2	egl-9 family hypoxia inducible factor 2	protein_coding	0.454845	0.000328409	0.0416819
ENSG00000163349	HIPK1	homeodomain interacting protein kinase 1	protein_coding	0.436938	0.000643158	0.0491457
ENSG00000143514	TP53BP2	tumor protein p53 binding protein 2	protein_coding	0.424718	0.000236872	0.0380902
ENSG00000185158	LRRC37B	leucine rich repeat containing 37B	protein_coding	0.3929	0.000580419	0.0480576
ENSG00000233885			lncRNA	0.390191	0.000460265	0.0463337
ENSG00000166526	ZNF3	zinc finger protein 3	protein_coding	0.387132	0.000336053	0.0416819
ENSG00000005156	LIG3	DNA ligase 3	protein_coding	0.360213	0.000251734	0.0387036
ENSG00000109381	ELF2	E74 like ETS transcription factor 2	protein_coding	0.352466	0.000492192	0.0463337
